# Supplementary material for: UXT is required for spermatogenesis in mice
Source: PLoS One. 2018 Apr 12;13(4):e0195747. doi: 10.1371/journal.pone.0195747 (PMC5896988; doi:10.1371/journal.pone.0195747)
Supplement: S1 Table — Top 20 differentially expressed (A) upregulated and (B) downregulated genes between Uxt F/Y; Vasa-Cre and Uxt F/Y littermate controls from the RNA-seq dataset. Gene symbols, gene name, fold change, adjusted p-value, and false discovery rate are shown. (XLSX) [file pone.0195747.s008.xlsx]

## Sheet: S1A Table
Top 20 Upregulated Genes
Gene	Name	Fold Change	P-value	FDR
Cc2d2a	Coiled-Coil And C2 Domain Containing 2A	6.97	0.000133	0.00823
Tpsab1	Tryptase Alpha/Beta 1	3.9	3.22e-07	7.22e-05
Cma1	Chymase 1, Mast Cell	3.4	4.04e-08	1.43e-05
Tpsb2	Tryptase Beta 2 (Gene/Pseudogene)	3.1	1.74e-07	4.44e-05
Pnmt	Phenylethanolamine N-Methyltransferase	2.22	0.0015	0.0465
Ptprn	Protein Tyrosine Phosphatase, Receptor Type, N	1.96	0.0041	0.093
Pitpnm3	PITPNM Family Member 3	1.94	1.39e-05	0.00143065
Beta-s	hemoglobin, beta adult s chain	1.9	0.0014	0.0451
Car12	Carbonic Anhydrase XII	1.9	0.001	0.0366
Ptger2	Prostaglandin E Receptor 2 (Subtype EP2)	1.88	0.0016	0.048
Rn45s	RNA, 45S Pre-Ribosomal 5	1.8	1.82e-06	0.000305263
Hspb9	Heat Shock Protein, Alpha-Crystallin-Related, B9	1.76	0.00252475	0.0681184
D17H6S56E-3	von Willebrand factor A domain containing 7	1.73	0.00120017	0.0409791
Hsd17b1	Hydroxysteroid (17-Beta) Dehydrogenase 1	1.72	0.000579295	0.0245689
C230035I16Rik	RIKEN cDNA	1.71	0.00321095	0.0793994
Ng23	Suppressor APC Domain Containing 1	1.7	0.00167917	0.0515122
Serpina12	Serpin Peptidase Inhibitor	1.64	0.00282442	0.0730709
Rph3al	Rabphilin 3A-Like	1.55	0.00338832	0.0824198
Snph	Syntaphilin	1.51	0.0010778	0.0385493
H2-Aa	histocompatibility 2, class II antigen A, alpha	1.51	0.00339396	0.0824198

## Sheet: S1B Table
Top 20 Downregulated Genes
Gene	Name	Fold Change	P-value	FDR
Prss50	Protease, Serine	-11.7	8.38e-16	3.25e-12
Esx1	Esx Homeobox 1	-5.2	3.09e-14	8.99e-11
Gm1564	Meiosis-specific with coiled-coil domain	-5.04	3.82e-18	4.44e-14
Otud6a	OTU Deubiquitinase 6a	-3.68	2.27e-06	0.0003
Tbx1	T-box 1	-3.68	8.29e-14	1.93e-10
Dmrtb1	DMRT-like	-3.65	4.44e-22	1.03e-17
Ly6k	Lymphocyte antigen 6	-3.45	1.33e-07	3.53e-05
Spock1	Sparc/Osteonectin	-3.43	4.49e-11	4.75e-08
Runx3	Runt-related TF 3	-3.38	3.65e-14	9.45e-11
Slc6a1	GABA Transporter 1	-3.42	5.64e-09	2.99e-06
AI854517	Mir9-3 host gene	-3.25	1.13e-11	1.38e-08
Scube2	Signal Peptide, CUB Domain, EGF-Like 2	-3.25	1.44e-12	3.04e-09
Lrp2	Low Density Lipoprotein Receptor-Related Protein 2	-3.15	3.37e-06	0.0004
Hmx1	H6 Family Homeobox 1	-3.06	1.75e-09	1.25e-06
Fndc3c1	fibronectin type III domain containing 3C1	-2.94	2.2e-08	8.84e-06
Lmo1	LIM Domain Only 1 (Rhombotin 1)	-2.87	1.33e-17	1.03e-13
Mobp	Myelin-Associated Oligodendrocyte Basic Protein	-2.83	3.41e-08	1.24e-05
Adra2c	Adrenoceptor Alpha 2C	-2.81	8.52e-07	0.0001
Mal2	MAL Proteolipid Protein 2	-2.78	5.9e-05	0.0043
