# Supplementary material for: UXT is required for spermatogenesis in mice
Source: PLoS One. 2018 Apr 12;13(4):e0195747. doi: 10.1371/journal.pone.0195747 (PMC5896988; doi:10.1371/journal.pone.0195747)
Supplement: S2 Table — Filters include logFC > 0 and Counts > 10. Three littermate pairs were sequenced: WT1/KO2; WT3/KO4; and WT5/KO6. Column values in each WT/KO category are counts. (XLSX) [file pone.0195747.s009.xlsx]

## Sheet: S2 Table
Gene	KO2	KO4	KO6	WT1	WT3	WT5	logFC	logCPM	PValue	FDR
Cfd	3	10	0	0	0	0	5.31613	-4.0946	0.00174174	0.0528384
Hao1	3	2	2	0	0	0	4.45445	-4.49206	0.00918653	0.151701
BC117090	3	1	3	0	0	0	4.45424	-4.4921	0.00940859	0.153039
1700007K09Rik	4	1	1	0	0	0	4.24643	-4.57011	0.0190995	0.230559
Ms4a2	0	3	3	0	0	0	4.23808	-4.5708	0.0359648	0.316479
Stfa2	8	6	6	0	0	1	4.1573	-3.6922	1.40656e-05	0.00143642
C130080G10Rik	5	0	0	0	0	0	4.02409	-4.65262	0.0624902	0.404531
Gp6	4	0	1	0	0	0	4.0022	-4.65282	0.0737068	0.439035
Il2	3	2	0	0	0	0	3.9978	-4.65293	0.069127	0.425641
Krt4	0	3	2	0	0	0	3.99102	-4.65346	0.0687675	0.424905
1700008K24Rik	0	5	0	0	0	0	3.98632	-4.65338	0.0956264	0.494864
Car3	47	67	0	3	6	0	3.91314	-1.63672	0.000311883	0.015617
Mcpt2	6	13	10	0	0	2	3.91082	-3.30901	1.33534e-07	3.53318e-05
Prss50	31	33	29	791	320	188	-3.48274	1.62757	8.38299e-16	3.25316e-12
Rxfp4	0	2	2	0	0	0	3.69218	-4.74117	0.131669	0.569067
Ltf	16	1	16	0	2	1	3.60272	-3.14817	0.000153845	0.00918497
Stfa3	5	0	8	0	0	1	3.54804	-4.03833	0.00431588	0.0954331
S100a9	39	6	41	3	3	3	3.51616	-1.98005	1.70975e-07	4.42331e-05
Gm14718	3	0	0	0	0	0	3.32548	-4.83399	0.266064	0.760628
Msx1as	2	1	0	0	0	0	3.31872	-4.83414	0.257078	0.752292
Csf2	2	1	0	0	0	0	3.31872	-4.83414	0.257067	0.752292
Gm4489	2	1	0	0	0	0	3.31872	-4.83414	0.257064	0.752292
Cxcl2	2	0	1	0	0	0	3.31821	-4.83418	0.257063	0.752292
4932413F04Rik	1	2	0	0	0	0	3.31686	-4.83429	0.256809	0.752292
Pcdha6	1	2	0	0	0	0	3.31686	-4.83429	0.256808	0.752292
Mrgprx2	1	2	0	0	0	0	3.31686	-4.83429	0.256807	0.752292
Mir3096b	1	1	1	0	0	0	3.31634	-4.83433	0.254896	0.752292
BC030870	1	1	1	0	0	0	3.31634	-4.83433	0.254893	0.752292
Rdh8	1	1	1	0	0	0	3.31634	-4.83433	0.254889	0.752292
Mir744	1	0	2	0	0	0	3.31588	-4.83438	0.256767	0.752292
1700016M24Rik	0	2	1	0	0	0	3.3146	-4.83449	0.256793	0.752292
Adig	0	2	1	0	0	0	3.3146	-4.83449	0.256796	0.752292
Rhox12	0	2	1	0	0	0	3.3146	-4.83449	0.256802	0.752292
Gm13286	0	1	2	0	0	0	3.31412	-4.83453	0.256751	0.752292
Ngp	36	4	17	2	3	2	3.28576	-2.47821	1.11562e-05	0.00124885
Pilrb2	3	1	6	0	1	0	3.17657	-4.21599	0.00941372	0.153039
Dok6	0	3	7	1	0	0	3.16695	-4.21662	0.0142888	0.194868
4921504E06Rik	3	2	4	0	1	0	3.03146	-4.28028	0.0142625	0.194659
Sftpd	0	3	6	1	0	0	3.02344	-4.28095	0.0196112	0.233468
Themis	4	2	2	0	0	1	2.87112	-4.34756	0.0255932	0.26612
Oprm1	2	4	2	0	0	1	2.86871	-4.34786	0.025382	0.265252
Klra3	2	0	0	0	0	0	2.80628	-4.93392	0.507093	0.976926
Mrgpra2a	2	0	0	0	0	0	2.80628	-4.93392	0.507082	0.976926
Mup5	2	0	0	0	0	0	2.80628	-4.93392	0.50708	0.976926
Mir31	2	0	0	0	0	0	2.80628	-4.93392	0.507079	0.976926
Olfr433	2	0	0	0	0	0	2.80627	-4.93392	0.507071	0.976926
Prss52	2	0	0	0	0	0	2.80627	-4.93392	0.507071	0.976926
Snord71	2	0	0	0	0	0	2.80626	-4.93392	0.507057	0.976926
Scgb3a1	2	0	0	0	0	0	2.80626	-4.93392	0.507056	0.976926
Gm14015	2	0	0	0	0	0	2.80626	-4.93392	0.507052	0.976926
Bpifa5	2	0	0	0	0	0	2.80626	-4.93392	0.507052	0.976926
Trim42	2	0	0	0	0	0	2.80626	-4.93392	0.507044	0.976926
9030619P08Rik	2	0	0	0	0	0	2.80616	-4.93392	0.506882	0.976926
Agxt2l1	2	0	0	0	0	0	2.80615	-4.93392	0.506868	0.976926
1700018A14Rik	1	1	0	0	0	0	2.80289	-4.93407	0.504178	0.976926
1700061I17Rik	1	1	0	0	0	0	2.80288	-4.93407	0.504176	0.976926
1700072E05Rik	1	1	0	0	0	0	2.80288	-4.93407	0.504175	0.976926
Mir93	1	1	0	0	0	0	2.80288	-4.93407	0.50417	0.976926
Gm10390	1	1	0	0	0	0	2.80288	-4.93407	0.504167	0.976926
Dear1	1	1	0	0	0	0	2.80288	-4.93407	0.504167	0.976926
Olfr421	1	1	0	0	0	0	2.80288	-4.93407	0.504163	0.976926
Gm3286	1	1	0	0	0	0	2.80288	-4.93407	0.504163	0.976926
E330033L03	1	1	0	0	0	0	2.80288	-4.93407	0.504163	0.976926
Speer1-ps1	1	1	0	0	0	0	2.80288	-4.93407	0.504158	0.976926
Vmn2r39	1	1	0	0	0	0	2.80288	-4.93407	0.504156	0.976926
8430423G03Rik	1	0	1	0	0	0	2.80242	-4.93412	0.504163	0.976926
Chi3l3	1	0	1	0	0	0	2.80242	-4.93412	0.504162	0.976926
4930513D17Rik	1	0	1	0	0	0	2.80242	-4.93412	0.50416	0.976926
Gm6370	1	0	1	0	0	0	2.80242	-4.93412	0.504159	0.976926
Gm2030	1	0	1	0	0	0	2.80242	-4.93412	0.504155	0.976926
Il6	1	0	1	0	0	0	2.80242	-4.93412	0.504154	0.976926
Nox3	1	0	1	0	0	0	2.80242	-4.93412	0.504149	0.976926
S100a5	1	0	1	0	0	0	2.80242	-4.93412	0.504149	0.976926
Ssxb8	0	2	0	0	0	0	2.80082	-4.93423	0.506554	0.976926
Olfr284	0	2	0	0	0	0	2.80082	-4.93423	0.506564	0.976926
Mcpt8	0	2	0	0	0	0	2.80082	-4.93423	0.506571	0.976926
Gm14459	0	2	0	0	0	0	2.80081	-4.93423	0.506582	0.976926
Galntl5	0	2	0	0	0	0	2.80081	-4.93423	0.506594	0.976926
Csta	0	2	0	0	0	0	2.80081	-4.93423	0.506608	0.976926
C630028M04Rik	0	2	0	0	0	0	2.80081	-4.93423	0.506623	0.976926
AF357355	0	2	0	0	0	0	2.80081	-4.93423	0.506626	0.976926
Gm10512	0	1	1	0	0	0	2.80078	-4.93427	0.504091	0.976926
Fbxw18	0	1	1	0	0	0	2.80078	-4.93427	0.504095	0.976926
Csnka2ip	0	1	1	0	0	0	2.80078	-4.93427	0.504095	0.976926
Ces2a	0	1	1	0	0	0	2.80078	-4.93427	0.504097	0.976926
Akr1c20	0	1	1	0	0	0	2.80078	-4.93427	0.504106	0.976926
1700074P13Rik	0	1	1	0	0	0	2.80078	-4.93427	0.50411	0.976926
4933409G03Rik	0	1	1	0	0	0	2.80078	-4.93427	0.504113	0.976926
4930480G23Rik	0	1	1	0	0	0	2.80078	-4.93427	0.504115	0.976926
1600015I10Rik	0	1	1	0	0	0	2.80078	-4.93427	0.504116	0.976926
Olfr179	0	1	1	0	0	0	2.80078	-4.93427	0.50412	0.976926
Trex2	0	1	1	0	0	0	2.80078	-4.93427	0.504122	0.976926
LOC629206	0	1	1	0	0	0	2.80078	-4.93427	0.504122	0.976926
S100g	0	1	1	0	0	0	2.80077	-4.93427	0.504125	0.976926
Spag11b	0	1	1	0	0	0	2.80077	-4.93427	0.504125	0.976926
Gm7134	0	1	1	0	0	0	2.80077	-4.93427	0.504127	0.976926
Gm9573	0	1	1	0	0	0	2.80077	-4.93427	0.504127	0.976926
Mir296	0	1	1	0	0	0	2.80077	-4.93427	0.504127	0.976926
Mir378b	0	1	1	0	0	0	2.80077	-4.93427	0.504128	0.976926
Olfm3	0	1	1	0	0	0	2.80077	-4.93427	0.504128	0.976926
H2-M10.1	0	1	1	0	0	0	2.80077	-4.93427	0.50413	0.976926
Gm4792	0	1	1	0	0	0	2.80077	-4.93427	0.504135	0.976926
Gm14484	0	1	1	0	0	0	2.80077	-4.93427	0.50414	0.976926
Gm15179	0	1	1	0	0	0	2.80077	-4.93427	0.504144	0.976926
Esx1	153	146	174	1635	903	520	-2.38068	2.96344	3.08857e-14	8.98928e-11
Gm12171	0	0	2	0	0	0	2.79938	-4.93431	0.506622	0.976926
Vmn2r3	0	0	2	0	0	0	2.79938	-4.93431	0.506624	0.976926
Cntnap5c	0	0	2	0	0	0	2.79938	-4.93431	0.506629	0.976926
Olfr1012	0	0	2	0	0	0	2.79938	-4.93431	0.506629	0.976926
1700013G24Rik	0	0	2	0	0	0	2.79938	-4.93431	0.506631	0.976926
8430437L04Rik	0	0	2	0	0	0	2.79938	-4.93431	0.506633	0.976926
Mir133a-1	0	0	2	0	0	0	2.79938	-4.93431	0.506634	0.976926
Catsper4	0	0	2	0	0	0	2.79938	-4.93431	0.506634	0.976926
BC100530	20	3	15	1	3	3	2.69185	-2.89948	0.000112604	0.00718321
Gm1332	4	1	2	0	0	1	2.6876	-4.41819	0.0459281	0.349931
Mir3074-1	3	3	1	1	0	0	2.68609	-4.41828	0.0448874	0.346308
Retnlg	1	0	6	0	0	1	2.6768	-4.41881	0.102239	0.507686
Mir700	2	2	2	0	0	1	2.47334	-4.49274	0.0767198	0.447593
Slc22a1	2	1	3	1	0	0	2.47294	-4.49276	0.0777136	0.449003
Gm6213	1	3	2	0	1	0	2.47101	-4.49273	0.0776435	0.448948
Snora15	0	2	4	1	0	0	2.46834	-4.4931	0.13983	0.583113
Ctsg	4	5	1	1	0	1	2.41072	-4.15466	0.0292475	0.285056
Tubb1	6	7	5	0	2	2	2.3647	-3.6504	0.000877701	0.0335614
S100a8	37	11	34	3	12	5	2.3223	-1.8912	1.58715e-05	0.0015659
Ccl3	7	6	4	1	1	2	2.28582	-3.69365	0.00148226	0.0469563
Gm10754	5	1	3	1	1	0	2.2637	-4.21608	0.0480052	0.35759
1700030M09Rik	2	1	2	0	0	1	2.22578	-4.57098	0.227429	0.71871
9330175E14Rik	2	2	1	0	1	0	2.22505	-4.57079	0.227505	0.718818
Gm4956	1	3	1	0	0	1	2.2249	-4.57109	0.22889	0.72027
Trem3	1	3	1	0	0	1	2.2249	-4.57109	0.228913	0.72027
Gm17660	1	0	4	0	0	1	2.22286	-4.57122	0.237327	0.73112
A930003A15Rik	0	1	4	0	0	1	2.22036	-4.57137	0.237613	0.731436
Ppbp	14	2	3	1	2	2	2.17107	-3.5667	0.0102137	0.161635
Klrc1	6	1	5	1	2	0	2.16479	-3.98409	0.0311748	0.293995
Mtnr1a	0	1	7	1	1	0	2.07913	-4.28136	0.114963	0.537184
Ctrb1	5	5	8	2	1	2	2.06953	-3.60925	0.00259763	0.0693616
Nppb	4	3	4	1	1	1	2.04167	-4.03919	0.0159224	0.207283
1700006F04Rik	1	0	0	0	0	0	1.9971	-5.04124	1	1
1700027A15Rik	1	0	0	0	0	0	1.9971	-5.04124	1	1
2310042E22Rik	1	0	0	0	0	0	1.9971	-5.04124	1	1
2810405F15Rik	1	0	0	0	0	0	1.9971	-5.04124	1	1
4921501E09Rik	1	0	0	0	0	0	1.9971	-5.04124	1	1
4930524C18Rik	1	0	0	0	0	0	1.9971	-5.04124	1	1
4933425H06Rik	1	0	0	0	0	0	1.99709	-5.04124	1	1
4930448I18Rik	1	0	0	0	0	0	1.99709	-5.04124	1	1
4930522O17Rik	1	0	0	0	0	0	1.99709	-5.04124	1	1
A730043L09	1	0	0	0	0	0	1.99709	-5.04124	1	1
AB099516	1	0	0	0	0	0	1.99709	-5.04124	1	1
AF357426	1	0	0	0	0	0	1.99708	-5.04124	1	1
C86187	1	0	0	0	0	0	1.99708	-5.04124	1	1
Arl9	1	0	0	0	0	0	1.99708	-5.04124	1	1
C86695	1	0	0	0	0	0	1.99708	-5.04124	1	1
Ccdc54	1	0	0	0	0	0	1.99708	-5.04124	1	1
Defb22	1	0	0	0	0	0	1.99707	-5.04124	1	1
Defb37	1	0	0	0	0	0	1.99707	-5.04124	1	1
Dub1a	1	0	0	0	0	0	1.99707	-5.04124	1	1
F11	1	0	0	0	0	0	1.99707	-5.04124	1	1
Gm10510	1	0	0	0	0	0	1.99707	-5.04124	1	1
Gm10007	1	0	0	0	0	0	1.99706	-5.04124	1	1
Gm12238	1	0	0	0	0	0	1.99706	-5.04124	1	1
Gm12633	1	0	0	0	0	0	1.99706	-5.04124	1	1
Gm13272	1	0	0	0	0	0	1.99705	-5.04124	1	1
Gm6455	1	0	0	0	0	0	1.99705	-5.04124	1	1
Gm4776	1	0	0	0	0	0	1.99705	-5.04124	1	1
Gm15350	1	0	0	0	0	0	1.99705	-5.04124	1	1
Gm5925	1	0	0	0	0	0	1.99705	-5.04124	1	1
Gm6484	1	0	0	0	0	0	1.99704	-5.04124	1	1
Gm7271	1	0	0	0	0	0	1.99704	-5.04124	1	1
Gm9125	1	0	0	0	0	0	1.99704	-5.04124	1	1
Kprp	1	0	0	0	0	0	1.99703	-5.04124	1	1
Ldlrad1	1	0	0	0	0	0	1.99703	-5.04124	1	1
Mir1943	1	0	0	0	0	0	1.99703	-5.04124	1	1
Mir302a	1	0	0	0	0	0	1.99703	-5.04124	1	1
Lrtm1	1	0	0	0	0	0	1.99703	-5.04124	1	1
Mir301	1	0	0	0	0	0	1.99703	-5.04124	1	1
Olfr183	1	0	0	0	0	0	1.99703	-5.04124	1	1
Mir382	1	0	0	0	0	0	1.99702	-5.04124	1	1
Olfr157	1	0	0	0	0	0	1.99702	-5.04124	1	1
Olfr315	1	0	0	0	0	0	1.99702	-5.04124	1	1
Mir467f	1	0	0	0	0	0	1.99702	-5.04124	1	1
Olfr461	1	0	0	0	0	0	1.99702	-5.04124	1	1
Mir574	1	0	0	0	0	0	1.99702	-5.04124	1	1
Olfr692	1	0	0	0	0	0	1.99702	-5.04124	1	1
Ms4a3	1	0	0	0	0	0	1.99702	-5.04124	1	1
Prok1	1	0	0	0	0	0	1.99702	-5.04124	1	1
Muc19	1	0	0	0	0	0	1.99701	-5.04124	1	1
Sprr2j-ps	1	0	0	0	0	0	1.99701	-5.04124	1	1
Scarna8	1	0	0	0	0	0	1.99701	-5.04124	1	1
Nkx2-2as	1	0	0	0	0	0	1.99701	-5.04124	1	1
Sun5	1	0	0	0	0	0	1.99701	-5.04124	1	1
Nipsnap3a	1	0	0	0	0	0	1.99701	-5.04124	1	1
Tm4sf20	1	0	0	0	0	0	1.99701	-5.04124	1	1
Scgb2b1-ps	1	0	0	0	0	0	1.99701	-5.04124	1	1
Ugt2b35	1	0	0	0	0	0	1.99701	-5.04124	1	1
Oas1h	1	0	0	0	0	0	1.99701	-5.04124	1	1
Vmn1r54	1	0	0	0	0	0	1.99701	-5.04124	1	1
Snord66	1	0	0	0	0	0	1.99701	-5.04124	1	1
Tdpoz4	1	0	0	0	0	0	1.99701	-5.04124	1	1
Serpinb7	1	0	0	0	0	0	1.99701	-5.04124	1	1
Olfr1002	1	0	0	0	0	0	1.99701	-5.04124	1	1
Zdhhc19	1	0	0	0	0	0	1.997	-5.04124	1	1
Olfr1318	1	0	0	0	0	0	1.997	-5.04124	1	1
Snora36b	1	0	0	0	0	0	1.997	-5.04124	1	1
Olfr1036	1	0	0	0	0	0	1.997	-5.04124	1	1
Olfr154	1	0	0	0	0	0	1.997	-5.04124	1	1
Olfr1389	1	0	0	0	0	0	1.997	-5.04124	1	1
Olfr1202	1	0	0	0	0	0	1.997	-5.04124	1	1
Zfhx2as	0	1	0	0	0	0	1.99477	-5.04139	1	1
Wfdc5	0	1	0	0	0	0	1.99476	-5.04139	1	1
Tmco5b	0	1	0	0	0	0	1.99476	-5.04139	1	1
Vmn2r90	0	1	0	0	0	0	1.99476	-5.04139	1	1
Tmco5	0	1	0	0	0	0	1.99476	-5.04139	1	1
Wbscr28	0	1	0	0	0	0	1.99476	-5.04139	1	1
Spn-ps	0	1	0	0	0	0	1.99476	-5.04139	1	1
Vmn1r178	0	1	0	0	0	0	1.99476	-5.04139	1	1
Spink12	0	1	0	0	0	0	1.99476	-5.04139	1	1
Vmn1r41	0	1	0	0	0	0	1.99476	-5.04139	1	1
Taar8c	0	1	0	0	0	0	1.99476	-5.04139	1	1
Vmn2r53	0	1	0	0	0	0	1.99476	-5.04139	1	1
Sprr2f	0	1	0	0	0	0	1.99476	-5.04139	1	1
Stoml3	0	1	0	0	0	0	1.99476	-5.04139	1	1
Smcp	0	1	0	0	0	0	1.99476	-5.04139	1	1
Vmn2r45	0	1	0	0	0	0	1.99476	-5.04139	1	1
Poteg	0	1	0	0	0	0	1.99476	-5.04139	1	1
Plcz1	0	1	0	0	0	0	1.99476	-5.04139	1	1
Vmn1r50	0	1	0	0	0	0	1.99476	-5.04139	1	1
Serpina10	0	1	0	0	0	0	1.99476	-5.04139	1	1
Pbsn	0	1	0	0	0	0	1.99476	-5.04139	1	1
Ostn	0	1	0	0	0	0	1.99476	-5.04139	1	1
Olfr846	0	1	0	0	0	0	1.99476	-5.04139	1	1
Olfr921	0	1	0	0	0	0	1.99476	-5.04139	1	1
Olfr701	0	1	0	0	0	0	1.99476	-5.04139	1	1
Olfr57	0	1	0	0	0	0	1.99476	-5.04139	1	1
Olfr697	0	1	0	0	0	0	1.99476	-5.04139	1	1
Olfr479	0	1	0	0	0	0	1.99476	-5.04139	1	1
Olfr33	0	1	0	0	0	0	1.99476	-5.04139	1	1
Mir1947	0	1	0	0	0	0	1.99475	-5.04139	1	1
Olfr281	0	1	0	0	0	0	1.99475	-5.04139	1	1
Mir421	0	1	0	0	0	0	1.99475	-5.04139	1	1
Mir374	0	1	0	0	0	0	1.99475	-5.04139	1	1
Mir146	0	1	0	0	0	0	1.99475	-5.04139	1	1
Mepe	0	1	0	0	0	0	1.99475	-5.04139	1	1
Mir363	0	1	0	0	0	0	1.99475	-5.04139	1	1
Mir1964	0	1	0	0	0	0	1.99475	-5.04139	1	1
Mbl1	0	1	0	0	0	0	1.99475	-5.04139	1	1
Lcn9	0	1	0	0	0	0	1.99475	-5.04139	1	1
Lcn14	0	1	0	0	0	0	1.99475	-5.04139	1	1
Krt6b	0	1	0	0	0	0	1.99475	-5.04139	1	1
Gm13003	0	1	0	0	0	0	1.99475	-5.04139	1	1
Krt2	0	1	0	0	0	0	1.99475	-5.04139	1	1
Klk1b27	0	1	0	0	0	0	1.99475	-5.04139	1	1
Gm12603	0	1	0	0	0	0	1.99475	-5.04139	1	1
Htr2c	0	1	0	0	0	0	1.99475	-5.04139	1	1
Fmo6	0	1	0	0	0	0	1.99475	-5.04139	1	1
Gsx1	0	1	0	0	0	0	1.99475	-5.04139	1	1
Gabra6	0	1	0	0	0	0	1.99475	-5.04139	1	1
Gm1647	0	1	0	0	0	0	1.99475	-5.04139	1	1
Fam164b	0	1	0	0	0	0	1.99475	-5.04139	1	1
Dsg1b	0	1	0	0	0	0	1.99475	-5.04139	1	1
Cyp2a12	0	1	0	0	0	0	1.99474	-5.04139	1	1
Cxcr1	0	1	0	0	0	0	1.99474	-5.04139	1	1
Cfc1	0	1	0	0	0	0	1.99474	-5.04139	1	1
Ces3a	0	1	0	0	0	0	1.99474	-5.04139	1	1
Ccdc70	0	1	0	0	0	0	1.99474	-5.04139	1	1
Calm5	0	1	0	0	0	0	1.99474	-5.04139	1	1
BC066135	0	1	0	0	0	0	1.99474	-5.04139	1	1
4930563F08Rik	0	1	0	0	0	0	1.99474	-5.04139	1	1
4930545L23Rik	0	1	0	0	0	0	1.99474	-5.04139	1	1
4930401O10Rik	0	1	0	0	0	0	1.99474	-5.04139	1	1
3110039I08Rik	0	1	0	0	0	0	1.99474	-5.04139	1	1
BC048671	0	1	0	0	0	0	1.99474	-5.04139	1	1
4933400L20Rik	0	1	0	0	0	0	1.99474	-5.04139	1	1
4930455H04Rik	0	1	0	0	0	0	1.99474	-5.04139	1	1
Abra	0	1	0	0	0	0	1.99474	-5.04139	1	1
2310034O05Rik	0	1	0	0	0	0	1.99474	-5.04139	1	1
1700121L16Rik	0	1	0	0	0	0	1.99473	-5.04139	1	1
1700119H24Rik	0	1	0	0	0	0	1.99473	-5.04139	1	1
1700085C21Rik	0	1	0	0	0	0	1.99473	-5.04139	1	1
1700051A21Rik	0	1	0	0	0	0	1.99473	-5.04139	1	1
1700030N03Rik	0	1	0	0	0	0	1.99473	-5.04139	1	1
1700018L24Rik	0	1	0	0	0	0	1.99473	-5.04139	1	1
1700018F24Rik	0	1	0	0	0	0	1.99473	-5.04139	1	1
1700016G22Rik	0	1	0	0	0	0	1.99473	-5.04139	1	1
1700001D01Rik	0	1	0	0	0	0	1.99473	-5.04139	1	1
Try10	0	0	1	0	0	0	1.99405	-5.04143	1	1
Vmn2r61	0	0	1	0	0	0	1.99405	-5.04143	1	1
Vmn2r33	0	0	1	0	0	0	1.99405	-5.04143	1	1
Tmprss11e	0	0	1	0	0	0	1.99404	-5.04143	1	1
Tas2r137	0	0	1	0	0	0	1.99404	-5.04143	1	1
Svs3b	0	0	1	0	0	0	1.99404	-5.04143	1	1
Smok3b	0	0	1	0	0	0	1.99404	-5.04143	1	1
Scarna3a	0	0	1	0	0	0	1.99404	-5.04143	1	1
Psg27	0	0	1	0	0	0	1.99403	-5.04143	1	1
Psg25	0	0	1	0	0	0	1.99403	-5.04143	1	1
Prm2	0	0	1	0	0	0	1.99403	-5.04143	1	1
Olfr98	0	0	1	0	0	0	1.99403	-5.04143	1	1
Olfr564	0	0	1	0	0	0	1.99403	-5.04143	1	1
Olfr462	0	0	1	0	0	0	1.99403	-5.04143	1	1
Pcp2	0	0	1	0	0	0	1.99403	-5.04143	1	1
Olfr222	0	0	1	0	0	0	1.99403	-5.04143	1	1
Olfr456	0	0	1	0	0	0	1.99403	-5.04143	1	1
Mrgpra4	0	0	1	0	0	0	1.99403	-5.04143	1	1
Olfr1253	0	0	1	0	0	0	1.99403	-5.04143	1	1
Olfr1384	0	0	1	0	0	0	1.99403	-5.04143	1	1
Olfr1037	0	0	1	0	0	0	1.99403	-5.04143	1	1
Mrgpra9	0	0	1	0	0	0	1.99402	-5.04143	1	1
Mir875	0	0	1	0	0	0	1.99402	-5.04143	1	1
Mefv	0	0	1	0	0	0	1.99402	-5.04143	1	1
Mir453	0	0	1	0	0	0	1.99402	-5.04143	1	1
Mir34b	0	0	1	0	0	0	1.99402	-5.04143	1	1
LOC626693	0	0	1	0	0	0	1.99402	-5.04143	1	1
Mbd3l1	0	0	1	0	0	0	1.99402	-5.04143	1	1
Mir340	0	0	1	0	0	0	1.99402	-5.04143	1	1
Iltifb	0	0	1	0	0	0	1.99402	-5.04143	1	1
Lcn12	0	0	1	0	0	0	1.99402	-5.04143	1	1
Lrit3	0	0	1	0	0	0	1.99402	-5.04143	1	1
Itih1	0	0	1	0	0	0	1.99402	-5.04143	1	1
Krt77	0	0	1	0	0	0	1.99402	-5.04143	1	1
Mir196b	0	0	1	0	0	0	1.99402	-5.04143	1	1
Hcrt	0	0	1	0	0	0	1.99402	-5.04143	1	1
1700017G19Rik	0	0	1	0	0	0	1.99402	-5.04143	1	1
Gpx5	0	0	1	0	0	0	1.99402	-5.04143	1	1
Mir1188	0	0	1	0	0	0	1.99401	-5.04143	1	1
1700013D24Rik	0	0	1	0	0	0	1.99401	-5.04143	1	1
Gm9961	0	0	1	0	0	0	1.99401	-5.04143	1	1
Gm94	0	0	1	0	0	0	1.99401	-5.04143	1	1
Gm8817	0	0	1	0	0	0	1.99401	-5.04143	1	1
Gm1720	0	0	1	0	0	0	1.99401	-5.04143	1	1
Gm14744	0	0	1	0	0	0	1.99401	-5.04143	1	1
Cyp2j11	0	0	1	0	0	0	1.994	-5.04143	1	1
Gm11351	0	0	1	0	0	0	1.994	-5.04143	1	1
Cyp4a14	0	0	1	0	0	0	1.994	-5.04143	1	1
Cyp2c69	0	0	1	0	0	0	1.994	-5.04143	1	1
Gm13125	0	0	1	0	0	0	1.994	-5.04143	1	1
1700085B03Rik	0	0	1	0	0	0	1.994	-5.04143	1	1
Glra2	0	0	1	0	0	0	1.994	-5.04143	1	1
Gm10872	0	0	1	0	0	0	1.994	-5.04143	1	1
Calm4	0	0	1	0	0	0	1.994	-5.04143	1	1
Cacng3	0	0	1	0	0	0	1.994	-5.04143	1	1
Ankrd22	0	0	1	0	0	0	1.994	-5.04143	1	1
4933427I22Rik	0	0	1	0	0	0	1.994	-5.04143	1	1
Atp4b	0	0	1	0	0	0	1.994	-5.04143	1	1
Actl7a	0	0	1	0	0	0	1.994	-5.04143	1	1
C030007H22Rik	0	0	1	0	0	0	1.994	-5.04143	1	1
4933402C06Rik	0	0	1	0	0	0	1.994	-5.04143	1	1
9130015A21Rik	0	0	1	0	0	0	1.99399	-5.04143	1	1
AI646519	0	0	1	0	0	0	1.99399	-5.04143	1	1
4930564D02Rik	0	0	1	0	0	0	1.99399	-5.04143	1	1
4930413E15Rik	0	0	1	0	0	0	1.99399	-5.04143	1	1
2310007B03Rik	0	0	1	0	0	0	1.99399	-5.04143	1	1
4930527G23Rik	0	0	1	0	0	0	1.99399	-5.04143	1	1
2510003D18Rik	0	0	1	0	0	0	1.99399	-5.04143	1	1
2310065F04Rik	0	0	1	0	0	0	1.99399	-5.04143	1	1
4921511H03Rik	0	0	1	0	0	0	1.99399	-5.04143	1	1
4930452A19Rik	0	0	1	0	0	0	1.99399	-5.04143	1	1
1700092C02Rik	0	0	1	0	0	0	1.99399	-5.04143	1	1
4930503O07Rik	0	0	1	0	0	0	1.99399	-5.04143	1	1
Gm1564	147	226	200	1786	1056	735	-2.33588	3.1937	3.81714e-18	4.44392e-14
Stfa1	13	3	10	1	5	2	1.95966	-3.21229	0.00278363	0.0724989
Mogat1	6	0	1	2	0	0	1.93752	-4.34771	0.174322	0.640741
7420426K07Rik	3	1	0	1	0	0	1.93051	-4.65344	0.388862	0.89128
4930578I06Rik	3	1	0	0	1	0	1.92883	-4.6533	0.388891	0.89128
Pyy	3	1	0	0	1	0	1.92883	-4.6533	0.388876	0.89128
Mir331	2	2	0	0	0	1	1.92792	-4.65361	0.385747	0.890791
Nphs1as	2	1	1	1	0	0	1.92694	-4.65363	0.383545	0.889263
9230105E05Rik	1	3	0	0	0	1	1.92639	-4.65376	0.388084	0.89128
Mmp12	1	3	0	0	0	1	1.92639	-4.65376	0.388074	0.89128
1700011E24Rik	2	1	1	0	1	0	1.9259	-4.65349	0.383563	0.889263
Olfr536	1	2	1	1	0	0	1.92559	-4.65378	0.383384	0.889263
Gm4224	1	1	2	0	0	1	1.92535	-4.65384	0.383325	0.889263
Gpr152	1	1	2	0	1	0	1.9242	-4.65369	0.383355	0.889263
4931419H13Rik	0	3	1	1	0	0	1.92361	-4.65393	0.388113	0.89128
1700065J18Rik	1	0	3	0	1	0	1.92296	-4.65373	0.38792	0.89128
Pcdha11	0	4	0	1	0	0	1.92256	-4.65389	0.406759	0.907019
Mir5132	0	1	3	1	0	0	1.92253	-4.65402	0.387943	0.89128
Slc22a12	3	2	2	0	1	1	1.91388	-4.34808	0.119258	0.546054
Serpind1	3	2	2	1	1	0	1.91377	-4.34806	0.119246	0.546054
Mlana	1	5	1	1	1	0	1.91097	-4.34832	0.127478	0.563926
Snord15a	1	1	5	2	0	0	1.91016	-4.34863	0.129765	0.56794
Mmp8	1	0	9	1	0	2	1.89539	-4.09682	0.148129	0.597487
Gzmg	6	2	1	1	1	1	1.76794	-4.15472	0.114136	0.536297
Msln	23	17	35	25	332	42	-2.14024	0.15877	0.00386289	0.0888762
Sult1c1	2	2	5	1	2	0	1.7584	-4.15534	0.10626	0.516693
Mep1b	5	0	1	0	1	1	1.71215	-4.41837	0.217473	0.703283
AW495222	4	0	2	1	0	1	1.70706	-4.4187	0.200862	0.679517
Snord43	2	1	3	0	1	1	1.70124	-4.4189	0.191959	0.666884
Fpr2	1	2	3	1	0	1	1.70098	-4.41919	0.191777	0.666677
Pilrb1	3	4	4	3	0	1	1.67121	-3.98529	0.0424222	0.338537
AU022793	2	3	6	2	2	0	1.66748	-3.98524	0.0441693	0.343729
Otud6a	20	23	16	150	75	48	-1.88903	-0.34554	2.26562e-06	0.000356438
A330076C08Rik	9	2	5	0	6	0	1.6578	-3.65038	0.0438604	0.34247
Tbx1	107	153	101	787	469	404	-1.88778	2.181	8.29048e-14	1.93035e-10
Dmrtb1	567	687	608	3902	2607	1984	-1.8792	4.51674	4.43767e-22	1.03327e-17
Ly6k	32	29	38	225	118	84	-1.79296	0.291351	1.33041e-07	3.53318e-05
Col19a1	5	1	2	2	1	0	1.60194	-4.21654	0.167731	0.631474
Stfa2l1	3	0	10	1	2	2	1.60058	-3.83307	0.0800038	0.455799
Mas1	2	3	3	2	0	1	1.5979	-4.21719	0.159071	0.615894
Tomm20l	2	1	5	1	1	1	1.59613	-4.21713	0.163734	0.624785
Gm19510	5	4	6	2	2	2	1.56779	-3.69489	0.0336356	0.305302
Tspo2	3	0	0	1	0	0	1.55562	-4.74115	0.637906	1
Cabp2	3	0	0	0	1	0	1.55303	-4.74101	0.637973	1
Gjb4	3	0	0	0	1	0	1.55303	-4.74101	0.63796	1
Hoxa11as	2	1	0	0	0	1	1.55008	-4.74131	0.631722	1
Birc7	2	1	0	1	0	0	1.5499	-4.7413	0.63172	1
Pcdha3	2	0	1	0	0	1	1.54958	-4.74136	0.631705	1
1700012I11Rik	2	0	1	0	0	1	1.54958	-4.74136	0.631702	1
Cyp2j8	2	0	1	0	0	1	1.54958	-4.74136	0.631697	1
Scarna10	2	0	1	0	0	1	1.54958	-4.74136	0.631696	1
1700006A11Rik	2	0	1	1	0	0	1.5494	-4.74134	0.631692	1
4930567H12Rik	2	0	1	1	0	0	1.5494	-4.74134	0.631683	1
D030025E07Rik	2	1	0	0	1	0	1.54854	-4.74116	0.631732	1
Prss22	2	1	0	0	1	0	1.54854	-4.74116	0.631721	1
Il4	1	1	1	0	0	1	1.54764	-4.74151	0.62999	1
Rnase13	1	0	2	1	0	0	1.54715	-4.74153	0.631471	1
Klk11	1	0	2	1	0	0	1.54715	-4.74153	0.631462	1
Tac1	1	1	1	0	1	0	1.54649	-4.74135	0.630016	1
Akap14	0	2	1	0	0	1	1.54607	-4.74166	0.631513	1
Mmp13	1	0	2	0	1	0	1.54583	-4.74139	0.631482	1
Ifng	0	3	0	1	0	0	1.54578	-4.7416	0.636943	1
Gykl1	0	1	2	0	0	1	1.5456	-4.7417	0.631466	1
H2-M10.6	0	1	2	0	0	1	1.5456	-4.7417	0.631494	1
Ssxb6	0	1	2	0	0	1	1.5456	-4.7417	0.631503	1
5830403M04Rik	0	1	2	1	0	0	1.54543	-4.74168	0.631481	1
Olfr328	7	8	14	3	7	2	1.54513	-3.00907	0.00574728	0.115661
Olfr286	0	1	2	0	1	0	1.54412	-4.74155	0.631473	1
Spaca5	0	0	3	0	0	1	1.5436	-4.74174	0.636807	1
Gm13271	0	0	3	0	0	1	1.5436	-4.74174	0.63682	1
Galr1	0	3	0	0	1	0	1.54336	-4.74146	0.636933	1
Svs4	2	7	1	2	1	1	1.53696	-4.03987	0.0772303	0.448436
Cpa4	0	4	6	0	2	2	1.52813	-4.04026	0.153698	0.606253
Mcpt4	66	100	60	29	6	64	1.5167	-0.321009	0.00341429	0.0828107
Slamf6	7	3	2	2	0	3	1.50639	-3.88158	0.0669208	0.42048
4930544O15Rik	5	0	7	3	0	2	1.50329	-3.88206	0.0855864	0.470776
Ceacam-ps1	3	5	4	1	1	3	1.49808	-3.88212	0.0585874	0.392804
Spdef	3	10	8	1	2	6	1.48715	-3.34679	0.0228418	0.250163
Olfr316	0	10	9	1	6	1	1.47386	-3.45378	0.110669	0.528904
Cplx4	5	5	4	2	3	1	1.47039	-3.73929	0.0508968	0.369184
Pfpl	21	21	11	0	23	0	1.46502	-2.27107	0.141889	0.586498
D930007P13Rik	4	1	0	1	1	0	1.46011	-4.49271	0.314733	0.815971
Gm10440	1	4	0	1	0	1	1.45481	-4.49331	0.472182	0.96454
Serpinb12	3	1	1	0	2	0	1.45466	-4.49276	0.305679	0.806491
A630076J17Rik	1	2	2	0	0	2	1.45381	-4.49341	0.46394	0.959359
Mir688	2	0	3	1	1	0	1.4534	-4.49313	0.467018	0.960615
Klrc3	1	1	3	2	0	0	1.4531	-4.49342	0.465731	0.959993
Tmem174	1	4	0	0	1	1	1.45304	-4.49318	0.472585	0.96454
1700123L14Rik	1	3	1	1	1	0	1.45286	-4.4932	0.464541	0.9599
LOC100861572	0	4	1	1	0	1	1.45196	-4.49351	0.472488	0.96454
Snora23	1	1	3	0	2	0	1.45066	-4.49315	0.466174	0.960167
Myh15	0	2	3	0	1	1	1.45038	-4.49345	0.466553	0.960415
Sntg1	5	1	1	2	0	1	1.42141	-4.28102	0.255026	0.752292
1700019M22Rik	7	7	6	2	5	2	1.42073	-3.38065	0.024062	0.256649
Cd226	5	6	9	3	2	4	1.42058	-3.3815	0.0240953	0.256649
Oprk1	4	0	3	2	1	0	1.41611	-4.2811	0.252005	0.749767
Rhox3f	4	1	2	0	1	2	1.41607	-4.2811	0.245182	0.741021
Slco1a1	4	1	2	1	1	1	1.41571	-4.28108	0.243432	0.739376
Sult1e1	1	5	1	0	1	2	1.41196	-4.28151	0.25205	0.749769
Sectm1b	1	1	5	1	0	2	1.41145	-4.28181	0.251492	0.749392
Cma2	0	4	3	1	1	1	1.4096	-4.28172	0.363905	0.868151
Ccl1	14	7	7	6	3	4	1.39612	-3.0088	0.00818071	0.141734
Acsm4	3	2	4	2	1	1	1.3908	-4.09667	0.103093	0.509862
Gm6642	2	2	5	0	4	0	1.38437	-4.09644	0.208465	0.689474
Klrd1	10	10	10	4	5	5	1.3841	-2.92963	0.0049457	0.104673
Gm16998	2	7	2	1	2	2	1.37441	-3.9329	0.0960735	0.496004
Speer9-ps1	7	2	4	1	2	3	1.37	-3.7852	0.0815099	0.459599
Gm3143	3	4	6	5	1	0	1.36498	-3.78596	0.0815222	0.459599
Samd3	10	5	4	2	2	5	1.35557	-3.41643	0.0408604	0.334298
Spock1	13	19	18	62	71	81	-1.78206	-0.657872	4.48501e-11	4.74677e-08
Dnajb8	9	5	2	5	1	2	1.27785	-3.56902	0.0733412	0.438105
Klrk1	22	10	9	10	9	2	1.26958	-2.52459	0.0175699	0.219709
Slc5a9	6	5	1	4	0	2	1.2616	-3.83302	0.126347	0.562852
Cstl1	3	2	7	1	0	5	1.25434	-3.83376	0.128776	0.565788
Otos	4	4	2	1	2	2	1.24392	-3.98531	0.132675	0.570699
Rhox3a	5	2	1	2	2	0	1.23086	-4.15523	0.293647	0.794003
Colec10	3	1	4	3	0	1	1.22873	-4.15594	0.163659	0.624785
Runx3	168	205	197	1148	709	551	-1.76857	2.73567	3.65376e-14	9.45269e-11
9930005F22Rik	14	20	9	9	2	12	1.20673	-2.45087	0.0114403	0.1723
Vmn1r183	3	2	1	2	1	0	1.2035	-4.34853	0.359624	0.865015
I730030J21Rik	3	0	3	0	1	2	1.20343	-4.34865	0.365032	0.869594
Sit1	3	1	2	1	1	1	1.20315	-4.34859	0.35811	0.864691
C87198	3	1	2	1	1	1	1.20314	-4.34859	0.358099	0.864691
Chat	2	0	4	2	0	1	1.2025	-4.34896	0.367503	0.872623
Lrrc10	2	2	2	2	1	0	1.20188	-4.34872	0.357389	0.864354
Vmn2r43	1	3	2	2	0	1	1.20172	-4.34903	0.358983	0.864691
B230216N24Rik	2	1	3	2	1	0	1.20155	-4.34876	0.359105	0.864691
Vmn2r5	2	3	1	0	2	1	1.20139	-4.34856	0.359435	0.864843
Prss30	1	3	2	2	1	0	1.20067	-4.34887	0.358993	0.864691
Retnla	33	6	30	16	19	2	1.19995	-1.84771	0.0689094	0.424905
9130227L01Rik	0	3	3	1	1	1	1.19873	-4.34908	0.522418	0.988058
Mir670	0	2	4	1	1	1	1.1979	-4.34912	0.5243	0.989849
Cypt3	8	5	4	1	5	3	1.1927	-3.49076	0.0723151	0.434827
4930444M15Rik	6	2	9	3	3	3	1.1908	-3.49153	0.0750522	0.442468
Gm5483	12	2	12	7	5	2	1.18391	-3.03719	0.0480074	0.35759
Upk3b	80	35	33	12	529	76	-1.76373	0.838099	0.0416746	0.33672
Cplx3	5	21	0	5	3	6	1.18273	-3.03805	0.160399	0.618537
4632428C04Rik	8	7	11	5	6	3	1.17837	-3.03762	0.0197459	0.233997
Ugt1a9	8	11	5	4	4	5	1.17098	-3.1236	0.0324861	0.299093
BC107364	19	21	11	11	10	7	1.16632	-2.22634	0.00457532	0.0988236
Mir106b	3	0	1	0	0	2	1.1599	-4.57132	0.698225	1
Klri1	3	0	1	2	0	0	1.15946	-4.57128	0.698217	1
Chrnd	3	1	0	1	0	1	1.15928	-4.57126	0.696325	1
Gm13277	6	3	4	2	4	1	1.15773	-3.7395	0.135986	0.574267
Gm4926	5	3	5	2	3	2	1.15731	-3.73984	0.132271	0.570516
Bcl2l15	2	2	0	0	1	1	1.15569	-4.57127	0.694583	1
Glt6d1	2	2	0	0	1	1	1.15569	-4.57127	0.694579	1
Krt86	1	3	0	2	0	0	1.15553	-4.57154	0.697629	1
Olfr960	2	1	1	1	1	0	1.155	-4.5713	0.693307	1
Ceacam10	1	2	1	1	0	1	1.15482	-4.5716	0.693233	1
Mir484	1	2	1	1	0	1	1.15482	-4.5716	0.69323	1
Rnf186	1	2	1	1	0	1	1.15482	-4.5716	0.693225	1
4930404H11Rik	1	1	2	1	1	0	1.15344	-4.57149	0.69319	1
Olfr18	0	3	1	2	0	0	1.15282	-4.57174	0.697711	1
4933430M04Rik	0	2	2	2	0	0	1.15263	-4.57178	0.695739	1
1700012L04Rik	1	2	1	0	2	0	1.1526	-4.57131	0.694154	1
Acsm5	1	2	1	0	2	0	1.1526	-4.57131	0.694162	1
Wnt8a	0	3	1	0	1	1	1.15188	-4.57162	0.695972	1
Kcna10	0	2	2	1	1	0	1.15176	-4.57164	0.694472	1
Slc6a1	10	15	18	70	55	50	-1.70932	-0.917467	5.64137e-09	2.98531e-06
Gm2109	5	8	7	3	4	4	1.1423	-3.31296	0.065823	0.417381
Tlr11	3	3	5	0	3	3	1.13016	-3.88239	0.16227	0.622659
Gk2	3	2	6	2	3	1	1.1295	-3.8824	0.164021	0.625537
2310015B20Rik	7	3	8	5	3	2	1.12734	-3.41735	0.0842867	0.466832
Ucma	2	2	7	2	3	1	1.12708	-3.88259	0.170232	0.635204
Cmtm1	2	6	10	1	4	5	1.11884	-3.41808	0.0976744	0.498613
Pcdha5	9	4	3	4	0	5	1.11744	-3.52998	0.116122	0.540107
Odf3b	1	1	9	0	3	3	1.11419	-3.88286	0.234751	0.727627
Bcl2a1a	7	2	7	2	4	3	1.10619	-3.52987	0.100698	0.504478
Gpr31c	5	2	2	0	1	4	1.1011	-4.04002	0.205443	0.685125
Aqp9	2	8	6	2	4	3	1.10096	-3.53057	0.135507	0.574166
Nps	3	5	8	2	5	2	1.10075	-3.53036	0.133758	0.571043
Vmn2r10	5	3	1	3	1	1	1.10048	-4.03992	0.202131	0.681324
Strc	1	6	2	2	0	3	1.09593	-4.04073	0.209594	0.691246
Il1rapl1	3	2	4	0	2	3	1.09588	-4.04025	0.197018	0.673564
Tfap2b	2	3	4	1	1	3	1.09567	-4.04053	0.195681	0.672187
Trem1	0	6	3	1	1	3	1.09149	-4.04079	0.216718	0.701816
Rxfp3	0	4	5	3	1	1	1.09095	-4.04084	0.209555	0.691246
Kif4-ps	9	6	4	5	2	4	1.07569	-3.34669	0.0962571	0.496415
Gapt	5	0	2	3	0	1	1.0535	-4.2172	0.266218	0.760753
Wdr38	5	0	2	1	2	1	1.04771	-4.21693	0.4201	0.920698
2310069G16Rik	4	0	3	2	0	2	1.04769	-4.21741	0.251348	0.749059
9830107B12Rik	3	1	3	2	0	2	1.04487	-4.21756	0.242756	0.73877
4930428E23Rik	4	5	3	2	3	2	1.04466	-3.78595	0.185461	0.657471
Gip	4	1	2	1	2	1	1.04452	-4.21708	0.406598	0.907019
Gm10319	1	5	1	1	0	3	1.04354	-4.21779	0.254782	0.752292
4930417O22Rik	2	3	2	0	1	3	1.04317	-4.21755	0.404936	0.906298
9230112J17Rik	1	3	3	3	0	1	1.0423	-4.21784	0.243877	0.739993
Gm10556	1	2	4	1	2	1	1.04017	-4.21761	0.405389	0.906298
Gm12695	2	0	0	0	0	1	1.03729	-4.83467	1	1
Hbb-b1	2	0	0	0	0	1	1.03729	-4.83467	1	1
Krt31	2	0	0	0	0	1	1.03728	-4.83467	1	1
2310007L24Rik	2	0	0	1	0	0	1.03705	-4.83465	1	1
Gm19466	2	0	0	1	0	0	1.03705	-4.83465	1	1
Apoc3	2	0	0	0	1	0	1.03525	-4.83451	1	1
Ccl19	12	11	17	7	6	11	1.03495	-2.48933	0.0145537	0.196528
Umod	1	1	0	0	0	1	1.03425	-4.83482	1	1
Kel	1	1	0	0	0	1	1.03424	-4.83482	1	1
Pdc	1	1	0	0	0	1	1.03424	-4.83482	1	1
E030019B13Rik	1	1	0	1	0	0	1.03409	-4.8348	1	1
Tectb	1	1	0	1	0	0	1.03409	-4.8348	1	1
Tcl1b2	1	1	0	1	0	0	1.03409	-4.8348	1	1
Krtap5-2	1	1	0	1	0	0	1.03409	-4.8348	1	1
Krtap5-5	1	1	0	1	0	0	1.03409	-4.8348	1	1
Gm2012	1	0	1	0	0	1	1.0338	-4.83486	1	1
Vmn2r34	1	0	1	0	0	1	1.0338	-4.83486	1	1
Vmn2r7	1	0	1	0	0	1	1.0338	-4.83486	1	1
4922505E12Rik	1	0	1	1	0	0	1.03364	-4.83485	1	1
Angptl3	1	0	1	1	0	0	1.03364	-4.83485	1	1
Gm12530	1	0	1	1	0	0	1.03364	-4.83485	1	1
Mir99a	1	0	1	1	0	0	1.03364	-4.83485	1	1
Gm13078	1	1	0	0	1	0	1.03287	-4.83467	1	1
Gm13939	1	1	0	0	1	0	1.03287	-4.83467	1	1
Olfr544	1	1	0	0	1	0	1.03287	-4.83467	1	1
LOC433374	1	1	0	0	1	0	1.03287	-4.83467	1	1
Vmn2r35	0	2	0	0	0	1	1.03253	-4.83497	1	1
Nat3	0	2	0	0	0	1	1.03253	-4.83497	1	1
Crct1	0	2	0	0	0	1	1.03253	-4.83497	1	1
A930011O12Rik	0	2	0	0	0	1	1.03253	-4.83497	1	1
Gm9767	1	0	1	0	1	0	1.03242	-4.83471	1	1
Gm5547	1	0	1	0	1	0	1.03242	-4.83471	1	1
Oog3	0	2	0	1	0	0	1.0323	-4.83496	1	1
1110036E04Rik	0	2	0	1	0	0	1.0323	-4.83496	1	1
Neu2	0	2	0	1	0	0	1.0323	-4.83496	1	1
4932411N23Rik	0	2	0	1	0	0	1.0323	-4.83496	1	1
Ssxb5	0	1	1	0	0	1	1.03217	-4.83502	1	1
Cyp2b19	0	1	1	0	0	1	1.03217	-4.83502	1	1
1700025M24Rik	0	1	1	0	0	1	1.03217	-4.83502	1	1
Snord111	0	1	1	1	0	0	1.03201	-4.835	1	1
Skint7	0	1	1	1	0	0	1.03201	-4.835	1	1
Prss34	0	1	1	1	0	0	1.03201	-4.835	1	1
Hrnr	0	1	1	1	0	0	1.03201	-4.835	1	1
Cts6	0	1	1	1	0	0	1.03201	-4.835	1	1
A530065N20	0	1	1	1	0	0	1.03201	-4.835	1	1
1600002D24Rik	0	1	1	1	0	0	1.03201	-4.835	1	1
Chrna6	0	0	2	0	0	1	1.03124	-4.83506	1	1
Rtp2	0	0	2	1	0	0	1.03101	-4.83504	1	1
Pramel5	0	0	2	1	0	0	1.03101	-4.83504	1	1
Nctc1	0	1	1	0	1	0	1.03079	-4.83486	1	1
LOC626082	0	1	1	0	1	0	1.03079	-4.83486	1	1
Krt81	0	1	1	0	1	0	1.03079	-4.83486	1	1
4931408C20Rik	0	1	1	0	1	0	1.03079	-4.83486	1	1
Tmem102	0	2	0	0	1	0	1.03055	-4.83482	1	1
Fam24a	0	2	0	0	1	0	1.03055	-4.83482	1	1
Cyp2b23	0	2	0	0	1	0	1.03055	-4.83482	1	1
Cngb3	0	2	0	0	1	0	1.03054	-4.83482	1	1
Psg21	0	0	2	0	1	0	1.02928	-4.8349	1	1
Opalin	0	0	2	0	1	0	1.02928	-4.8349	1	1
Klk15	0	0	2	0	1	0	1.02927	-4.8349	1	1
Olfr1499	0	0	2	0	1	0	1.02927	-4.8349	1	1
Gm10445	0	0	2	0	1	0	1.02927	-4.8349	1	1
Dnajc5b	0	0	2	0	1	0	1.02927	-4.8349	1	1
AI854517	46	46	54	268	178	145	-1.70422	0.763968	1.12548e-11	1.37925e-08
Ms4a4b	11	12	10	6	4	10	1.02019	-2.71554	0.0241902	0.257415
Asb11	5	5	5	4	3	2	1.0144	-3.56997	0.126346	0.562852
Dhrs2	3	9	3	3	2	4	1.01388	-3.57035	0.186981	0.660747
Lhb	5	8	2	4	5	0	1.01285	-3.56954	0.150702	0.600793
Cmtm5	1	16	16	5	5	10	1.0007	-2.71708	0.123773	0.556685
8430431K14Rik	4	0	6	2	2	2	0.99866	-3.93327	0.245577	0.741635
Prss46	8	5	5	6	2	3	0.997782	-3.38186	0.126125	0.562479
Gm5105	6	8	4	3	4	4	0.99468	-3.38187	0.122653	0.554737
Gm13283	1	2	7	0	4	2	0.987514	-3.93349	0.258809	0.753547
Klkb1	3	24	35	8	13	17	0.982228	-1.92981	0.093656	0.489382
Scube2	66	60	69	366	216	209	-1.70377	1.17153	1.43849e-12	3.04488e-09
Mylk2	12	19	33	8	18	14	0.967336	-1.87734	0.0210727	0.240229
Gm13178	3	0	2	1	0	2	0.957739	-4.41938	0.524844	0.990428
5430437J10Rik	3	1	1	2	0	1	0.957399	-4.41932	0.522055	0.987852
Lrp2	26	29	12	120	89	55	-1.65787	-0.345109	3.3715e-06	0.000496849
Ces2c	2	1	2	1	0	2	0.955456	-4.41953	0.519903	0.986967
Ptx4	7	0	1	3	2	0	0.954923	-4.0963	0.370273	0.875807
Vmn2r2	2	2	1	0	1	2	0.954862	-4.41935	0.519883	0.986967
Gm5415	2	2	1	0	1	2	0.954862	-4.41935	0.519881	0.986967
Scarna6	2	1	2	2	1	0	0.954288	-4.41935	0.519851	0.986967
4933406J10Rik	1	2	2	1	0	2	0.954229	-4.41968	0.733204	1
Muc4	1	2	2	1	0	2	0.954229	-4.41968	0.733197	1
2300002M23Rik	3	1	1	0	3	0	0.953937	-4.41889	0.526685	0.991476
Reg4	1	4	0	0	1	2	0.953937	-4.41946	0.739076	1
Olfr99	2	1	2	0	2	1	0.953476	-4.41923	0.519949	0.986967
2010106E10Rik	2	1	2	0	2	1	0.953475	-4.41923	0.519958	0.986967
Il5	1	2	2	2	1	0	0.95308	-4.4195	0.733171	1
Snord57	1	1	3	0	1	2	0.952843	-4.41958	0.734098	1
1700030F04Rik	2	0	3	0	2	1	0.952819	-4.41928	0.735777	1
Rgs1	10	3	17	8	6	5	0.952454	-2.80767	0.0914328	0.486268
Ccr1l1	2	2	1	0	3	0	0.952396	-4.41904	0.523431	0.98893
4930474M22Rik	6	11	13	16	2	1	0.952379	-2.80853	0.189425	0.664015
Ceacam15	1	2	2	1	2	0	0.952153	-4.41937	0.733213	1
Gipc2	9	9	12	3	10	6	0.951059	-2.80713	0.0563237	0.386248
4930518P08Rik	3	11	5	5	1	6	0.9496	-3.31409	0.114139	0.536297
Cntnap5b	0	5	0	0	1	2	0.948692	-4.41961	0.757677	1
Klra5	18	10	3	6	5	9	0.948361	-2.75965	0.103231	0.510091
Hmx1	88	95	81	489	300	217	-1.61535	1.53164	1.74869e-09	1.24625e-06
Nlrp1b	24	12	12	4	19	8	0.933857	-2.22598	0.0713155	0.431975
Tsks	7	8	10	5	8	3	0.933728	-3.01073	0.0839198	0.465568
Cyp2d40	3	2	3	1	2	2	0.932822	-4.09701	0.282076	0.780378
Upk1b	12	14	15	22	103	26	-1.59089	-1.08128	0.0042401	0.094807
Cd200r4	2	3	3	1	2	2	0.931888	-4.09716	0.281826	0.780173
Cpb2	2	2	4	1	2	2	0.931549	-4.0972	0.283066	0.781469
Cidec	4	7	0	2	2	3	0.926375	-3.83353	0.285838	0.784471
Slc22a20	2	0	6	0	3	2	0.925835	-4.09715	0.31598	0.816662
Fndc3c1	21	31	20	113	82	69	-1.55971	-0.324805	2.20282e-08	8.84317e-06
Gsdmc3	4	4	3	1	1	5	0.924917	-3.83382	0.262497	0.756527
Lmo1	157	212	209	837	652	569	-1.52525	2.56944	1.33011e-17	1.03235e-13
Serpina6	2	6	3	0	5	2	0.917522	-3.83353	0.273106	0.769256
Vmn2r18	8	4	5	4	2	5	0.917273	-3.41775	0.166182	0.628757
6330527O06Rik	14	16	33	4	12	25	0.915901	-1.87836	0.0696111	0.426982
Gm11468	2	6	6	5	1	3	0.915608	-3.61161	0.242046	0.737758
Gabrg1	2	8	4	3	3	3	0.91444	-3.61127	0.242462	0.738213
Mobp	17	24	16	77	66	58	-1.50276	-0.685814	3.41225e-08	1.24142e-05
Hcrtr2	6	3	11	6	1	6	0.912569	-3.24832	0.127254	0.563926
4930404I05Rik	5	11	4	8	3	2	0.910898	-3.24786	0.126502	0.562998
Gm19557	5	7	5	1	7	3	0.910088	-3.4175	0.171034	0.636692
Adra2c	19	15	17	77	58	44	-1.49332	-0.841694	8.51518e-07	0.000163857
Mal2	15	36	19	45	100	96	-1.47966	-0.428726	5.89679e-05	0.00433632
Gm9866	1	10	9	5	3	5	0.903079	-3.2487	0.133007	0.570964
Lrrtm4	14	15	46	5	21	23	0.897459	-1.64776	0.100517	0.504439
Zp3	16	31	15	100	52	61	-1.46234	-0.600044	1.17879e-05	0.0012767
Atp1b4	11	8	5	7	4	5	0.883129	-3.0382	0.0880789	0.477595
4921510H08Rik	11	6	7	8	6	2	0.881313	-3.03798	0.0933604	0.489375
Mc2r	11	12	25	7	11	14	0.881079	-2.21382	0.0322579	0.298067
Cst7	9	2	4	4	3	3	0.875333	-3.53008	0.213524	0.697193
Cd69	8	5	5	3	4	5	0.875264	-3.34712	0.179037	0.647716
Mir1982	5	4	15	6	4	6	0.873812	-3.03949	0.140146	0.583541
Elavl3	38	45	32	195	112	87	-1.4596	0.251586	1.83572e-06	0.000305306
Cyp2d34	4	7	4	4	6	0	0.86506	-3.53037	0.206848	0.687112
Slc5a7	29	26	42	9	21	36	0.860471	-1.28178	0.02971	0.286643
Gm6602	9	12	7	4	8	7	0.85552	-2.85574	0.0882798	0.477939
Cldn24	5	3	1	2	3	1	0.854047	-3.98547	0.326833	0.827262
Lad1	34	50	53	202	137	126	-1.45375	0.484679	2.21006e-09	1.47026e-06
Igfals	2	5	2	0	3	3	0.850057	-3.98599	0.326323	0.827088
Cd200r3	2	5	2	2	3	1	0.85003	-3.98596	0.323265	0.823299
Vmn2r121	1	3	5	1	2	3	0.848908	-3.9864	0.324593	0.824729
Atoh1	2	4	3	0	4	2	0.848835	-3.98588	0.32433	0.824602
Mir684-2	20	16	21	72	59	62	-1.44232	-0.728408	4.61816e-08	1.53613e-05
Ccr6	1	7	1	1	3	2	0.846719	-3.98608	0.349514	0.856371
Ip6k3	19	17	6	11	8	10	0.845171	-2.36135	0.0632697	0.407291
Evpl	147	180	186	813	496	408	-1.43326	2.33329	5.72203e-10	4.75828e-07
Adm2	5	5	9	4	4	5	0.836712	-3.28063	0.1357	0.574166
Mir3068	3	3	0	3	1	0	0.834562	-4.28164	0.56969	1
D930015M05Rik	14	9	3	5	9	4	0.833728	-2.93017	0.151753	0.602961
Gnat3	3	2	1	1	1	2	0.833278	-4.28171	0.357887	0.864603
Nkx6-3	3	1	2	0	2	2	0.832172	-4.28162	0.562815	1
4930579C15Rik	2	2	2	3	1	0	0.831623	-4.28187	0.562135	1
Pth2	2	1	3	1	1	2	0.831518	-4.28195	0.357449	0.864354
Fam159b	1	3	2	2	1	1	0.830619	-4.28204	0.357376	0.864354
Duoxa1	1	2	3	2	1	1	0.830324	-4.28208	0.35731	0.864354
Lrp1b	1	2	3	0	2	2	0.829442	-4.28196	0.562289	1
Ccl4	6	4	6	4	2	5	0.829349	-3.45485	0.21289	0.696197
Atp6v0d2	2	1	3	1	3	0	0.829246	-4.28164	0.564114	1
1700019O17Rik	0	3	3	2	1	1	0.828609	-4.28223	0.52198	0.987791
Msgn1	0	5	1	1	1	2	0.828293	-4.28216	0.532164	0.996054
Tnfsf8	2	1	3	0	4	0	0.826951	-4.2815	0.570397	1
Cnksr2	102	138	141	600	380	293	-1.43307	1.90901	4.773e-09	2.7106e-06
Crygn	21	13	22	15	15	9	0.82592	-1.99389	0.0282077	0.279247
Fibcd1	29	35	30	141	86	88	-1.42847	-0.052416	4.22773e-08	1.44762e-05
Cd207	12	1	10	5	7	4	0.822846	-3.0661	0.176141	0.643839
Kcnv2	11	17	17	66	45	37	-1.40284	-1.07903	1.19479e-05	0.00127914
Cdh26	5	11	7	4	5	7	0.816561	-3.0673	0.141381	0.585701
Pla2g4e	11	14	13	48	41	36	-1.40046	-1.30477	5.25502e-06	0.000707271
Retn	3	7	3	5	1	3	0.813579	-3.6534	0.319521	0.819608
Bcl2a1d	16	4	7	4	10	5	0.81211	-2.87933	0.178602	0.64757
C8a	2	8	3	1	2	6	0.811458	-3.65347	0.339456	0.843009
Gpr64	15	23	16	62	67	46	-1.38444	-0.845992	1.62538e-06	0.000276243
Apol10a	3	6	4	3	4	2	0.810975	-3.65303	0.311155	0.811576
Kctd4	2	5	6	3	5	1	0.807782	-3.6531	0.318393	0.818749
BC094916	4	10	6	5	3	6	0.806213	-3.2167	0.154496	0.60806
A430084P05Rik	5	7	8	0	8	6	0.801742	-3.21598	0.229269	0.720696
Slc17a7	181	307	188	918	662	597	-1.37841	2.68656	2.43905e-10	2.18426e-07
BC021614	17	13	5	12	7	6	0.796193	-2.5673	0.103655	0.510903
Dmbx1	48	37	34	174	127	84	-1.37551	0.241324	2.6869e-06	0.000408901
E030044B06Rik	5	0	5	2	1	4	0.794396	-3.88288	0.375482	0.880702
Ankrd61	30	20	20	18	23	9	0.792578	-1.68856	0.0337594	0.305857
Slitrk1	4	3	3	0	3	4	0.790108	-3.88268	0.355625	0.863146
Dlx1	85	72	73	348	220	173	-1.3704	1.15928	9.70957e-08	2.75705e-05
A930001C03Rik	3	3	4	4	2	1	0.789271	-3.88295	0.352756	0.859806
Bpifa6	15	21	23	6	18	18	0.78913	-1.91591	0.034951	0.312759
A530099J19Rik	4	1	5	1	4	2	0.788252	-3.88259	0.360809	0.865512
Cacna2d3	30	32	31	162	70	66	-1.36077	-0.114344	7.53542e-05	0.0052659
Trim30b	1	3	6	5	0	2	0.787409	-3.88362	0.37445	0.879895
Olfm4	2	1	7	0	1	6	0.787012	-3.88345	0.421414	0.921927
Gm889	3	0	0	0	0	2	0.78648	-4.65398	1	1
1700024G13Rik	0	4	6	2	3	2	0.782064	-3.88337	0.369522	0.875103
Gm11128	10	5	13	6	9	5	0.781665	-2.83168	0.130435	0.568058
1700113H08Rik	9	6	6	5	6	4	0.780727	-3.15417	0.162722	0.623321
1700021F07Rik	11	14	21	11	8	14	0.780477	-2.23046	0.0432644	0.340442
G6b	2	1	0	1	0	1	0.778994	-4.65412	1	1
Sele	6	9	6	4	6	5	0.778514	-3.15462	0.161233	0.620077
4930527F14Rik	1	2	0	2	0	0	0.777438	-4.65425	1	1
Spink3	2	0	1	0	1	1	0.777337	-4.65402	1	1
1700007F19Rik	2	0	1	1	1	0	0.777178	-4.654	1	1
Sirpb1b	1	1	1	0	0	2	0.777013	-4.65433	1	1
Gja3	13	17	23	75	51	43	-1.36003	-0.889645	1.12433e-05	0.00125258
Rag2	1	0	2	0	0	2	0.776766	-4.65437	1	1
Rit2	1	0	2	0	0	2	0.776765	-4.65437	1	1
Cntn5	1	1	1	1	0	1	0.776743	-4.65431	1	1
Gm1965	1	1	1	1	0	1	0.776742	-4.65431	1	1
Gcet2	15	2	5	8	4	4	0.776731	-3.09465	0.236304	0.729948
4932416K20Rik	1	0	2	1	0	1	0.776484	-4.65435	1	1
Gm12839	1	0	2	1	0	1	0.776484	-4.65435	1	1
Mir3057	1	0	2	2	0	0	0.776401	-4.65433	1	1
1700120E14Rik	1	2	0	1	1	0	0.776016	-4.65411	1	1
Rhox6	9	11	19	6	10	12	0.775404	-2.4347	0.0776461	0.448948
1700022P22Rik	0	2	1	0	0	2	0.775396	-4.65448	1	1
Serpina1d	0	2	1	1	0	1	0.775343	-4.65446	1	1
S100a14	1	0	2	1	1	0	0.775156	-4.6542	1	1
BB019430	1	0	2	1	1	0	0.775156	-4.6542	1	1
Gm6792	0	2	1	2	0	0	0.775028	-4.65444	1	1
Fgf23	0	1	2	1	0	1	0.774916	-4.6545	1	1
Tcp10b	0	2	1	0	1	1	0.77416	-4.65432	1	1
Fxyd4	0	2	1	1	1	0	0.774013	-4.65431	1	1
Chia	0	2	1	1	1	0	0.774012	-4.65431	1	1
Mir466i	0	3	0	0	1	1	0.773726	-4.65428	1	1
E030019B06Rik	0	0	3	1	0	1	0.77359	-4.65454	1	1
Cd209d	0	3	0	1	1	0	0.77348	-4.65426	1	1
4930447N08Rik	0	0	3	0	1	1	0.771683	-4.65441	1	1
Mir682	4	4	6	1	4	5	0.770276	-3.57057	0.336342	0.839281
Dnmt3l	25	27	30	98	84	79	-1.35701	-0.293615	9.54656e-09	4.44564e-06
Cxcl13	13	11	16	10	10	9	0.765529	-2.39794	0.0688124	0.424905
Gm14496	6	0	1	3	2	0	0.763942	-4.15558	0.458862	0.957274
Tnfsf14	5	2	7	0	8	2	0.761221	-3.56988	0.396567	0.898052
A930017M01Rik	11	8	14	6	7	11	0.760334	-2.63017	0.0972215	0.497232
Mir684-1	170	180	267	668	564	661	-1.30974	2.5048	1.38455e-14	4.6054e-11
Nrip3	98	157	127	544	309	319	-1.30724	1.82241	3.13379e-08	1.19618e-05
C230024C17	5	1	1	4	1	0	0.757186	-4.15587	0.427525	0.927552
A3galt2	3	5	10	4	6	3	0.755355	-3.31407	0.261551	0.755766
Chga	84	131	118	439	294	284	-1.30274	1.62405	9.64085e-10	7.24121e-07
2610017I09Rik	5	0	2	1	3	1	0.752215	-4.15565	0.421926	0.922539
Olfr288	3	2	2	2	0	3	0.750881	-4.1564	0.404646	0.906115
Pira2	3	2	2	2	2	1	0.748838	-4.15609	0.40233	0.903971
Iyd	25	19	17	9	17	19	0.747474	-1.85231	0.0363105	0.317728
Mep1a	1	2	4	1	1	3	0.746994	-4.15664	0.406013	0.906559
Prrxl1	6	2	3	4	1	3	0.74505	-3.78644	0.388435	0.89128
Calhm1	0	2	5	2	1	2	0.744045	-4.15682	0.414314	0.914108
Hs3st6	21	20	32	86	68	69	-1.2979	-0.496234	4.66286e-07	9.78109e-05
Gm11978	2	6	3	4	1	3	0.74022	-3.78704	0.38642	0.891172
Bpifb6	3	7	12	0	8	8	0.739971	-3.09622	0.257472	0.752292
AF366264	2	7	2	4	2	2	0.739415	-3.78684	0.392421	0.894135
Chrdl2	26	46	32	108	122	86	-1.2971	-0.0112061	3.16464e-07	7.15392e-05
Gm6377	5	5	5	3	3	5	0.737059	-3.49253	0.273477	0.769497
Slc38a8	13	9	9	3	6	14	0.73702	-2.69419	0.139773	0.583113
Ptgdr	1	4	6	1	4	3	0.734854	-3.7869	0.390936	0.893067
F630111L10Rik	3	9	3	6	4	1	0.733647	-3.49255	0.381603	0.887726
4921515E04Rik	5	6	8	4	4	6	0.733506	-3.24844	0.190921	0.665281
Chd5	113	148	112	597	275	268	-1.29558	1.78503	4.5899e-06	0.000639948
Dab1	140	183	171	616	472	410	-1.29208	2.17813	1.83007e-12	3.55095e-09
Obscn	45	56	39	248	99	77	-1.27917	0.396577	0.000808369	0.0316608
Ccl8	18	4	3	11	6	2	0.724408	-2.93042	0.357804	0.864492
Gm15413	2	2	11	3	5	3	0.724353	-3.49292	0.408368	0.908593
Sla2	12	5	3	4	4	7	0.721726	-3.18453	0.246662	0.742926
2610109H07Rik	43	71	48	236	131	118	-1.26982	0.588929	1.03994e-05	0.00117544
Rasef	40	30	38	148	91	81	-1.24915	0.0143315	6.33895e-06	0.000824559
Gm15698	10	6	12	8	6	7	0.715306	-2.80846	0.158408	0.615448
Sp9	20	39	26	111	74	65	-1.24542	-0.32546	1.78663e-05	0.001719
Snord87	5	10	5	9	1	5	0.713119	-3.18599	0.236347	0.729948
1700003M07Rik	12	19	18	58	45	41	-1.24111	-1.07744	2.28626e-05	0.00211243
Tshr	8	4	8	5	5	5	0.711157	-3.18515	0.208978	0.690626
Plch2	51	48	67	239	134	114	-1.24	0.602841	1.14403e-05	0.00126846
Chst5	13	18	11	38	48	37	-1.23546	-1.28611	7.5848e-05	0.0052659
C3	106	94	72	200	428	162	-1.23542	1.29908	0.000271871	0.0139433
Cyp11b2	4	7	9	3	6	6	0.706988	-3.18566	0.211268	0.694486
Nkx1-2	66	63	35	233	163	78	-1.21173	0.575033	0.000967702	0.0359936
Olfr49	2	10	4	2	3	7	0.70343	-3.41899	0.337158	0.839974
9230102K24Rik	3	4	5	2	4	3	0.698642	-3.69639	0.405283	0.906298
Tpte	3	4	5	4	4	1	0.69831	-3.69636	0.407488	0.907365
Chad	18	32	23	79	73	57	-1.20746	-0.560636	6.91288e-06	0.000882077
Atg9b	43	70	50	236	117	114	-1.20548	0.552343	5.78824e-05	0.00427852
Apoh	4	1	3	2	3	1	0.688796	-4.04039	0.443831	0.944211
Cd300e	2	4	2	2	1	3	0.688705	-4.04095	0.44128	0.94301
Fpr1	4	0	4	2	3	1	0.688556	-4.04043	0.451298	0.950779
Snora69	3	4	1	2	3	1	0.688262	-4.04046	0.443577	0.944181
Odf3l1	3	2	3	3	3	0	0.687545	-4.04052	0.442585	0.943496
Gm10421	1	4	3	3	1	2	0.687216	-4.04113	0.44271	0.943615
2610034M16Rik	18	8	26	10	13	17	0.683135	-2.0369	0.122506	0.554622
Itgb7	33	21	36	104	81	72	-1.19856	-0.274936	4.74837e-06	0.000658102
Scn1a	15	13	16	18	7	9	0.678703	-2.24637	0.086334	0.472877
Khdrbs2	30	24	14	96	55	44	-1.19389	-0.655541	0.000822059	0.0319799
Adora3	8	3	2	4	3	3	0.673472	-3.61079	0.350272	0.857572
Galnt9	10	16	18	58	43	23	-1.18534	-1.26259	0.00142544	0.0457162
Ghsr	4	0	0	2	0	1	0.669749	-4.49337	1	1
St8sia5	46	40	42	159	98	105	-1.18187	0.203237	1.05711e-06	0.000194305
Cbln2	52	64	216	261	350	301	-1.17442	1.51245	0.00219441	0.0617084
Apol7c	3	1	0	3	0	0	0.661988	-4.4935	1	1
Mesp1	10	17	11	45	38	23	-1.16601	-1.46707	0.0010456	0.0378294
Hmgcll1	20	12	21	62	41	45	-1.16253	-1.0217	0.000104749	0.00679382
Gm853	3	1	0	2	0	1	0.65997	-4.49352	1	1
Hs6st3	7	5	6	5	3	6	0.65961	-3.28086	0.246001	0.742338
Pebp4	5	13	18	13	6	9	0.659394	-2.49219	0.186835	0.660532
5430427O19Rik	17	12	8	5	12	12	0.65904	-2.45197	0.158118	0.61473
1700028P14Rik	3	1	0	0	1	2	0.658676	-4.4934	1	1
Hoxa6	2	1	1	0	0	3	0.657524	-4.49375	1	1
Lmod2	2	2	0	2	0	1	0.657428	-4.49367	1	1
Mir423	3	1	0	0	2	1	0.657096	-4.49325	1	1
LOC666331	2	0	2	3	0	0	0.657078	-4.49374	1	1
Aspg	19	42	48	111	96	94	-1.16156	-0.04534	6.98405e-06	0.000883786
4931406H21Rik	14	5	9	9	5	8	0.655829	-2.7847	0.178199	0.647213
Actl9	1	2	1	0	0	3	0.655807	-4.4939	1	1
Dux	2	1	1	0	1	2	0.655732	-4.49359	1	1
Steap1	74	72	82	243	232	155	-1.15805	0.99182	1.07058e-07	3.0033e-05
D830029L11	2	1	1	1	1	1	0.655493	-4.49358	1	1
Nts	1	1	2	0	0	3	0.655348	-4.49394	1	1
Gm4477	1	1	2	2	0	1	0.654917	-4.49391	1	1
Mir1907	1	2	1	1	1	1	0.654336	-4.49373	1	1
Ifit1	18	10	19	21	9	7	0.654195	-2.15277	0.143143	0.589089
Rnf183	1	1	2	1	1	1	0.654027	-4.49377	1	1
Naip1	7	12	13	8	11	6	0.653397	-2.63059	0.156428	0.611864
Defb48	1	2	1	0	2	1	0.653338	-4.49359	1	1
Myo3b	7	5	11	5	5	8	0.651893	-3.0122	0.254478	0.752292
Vaultrc5	1	2	1	0	3	0	0.651501	-4.49343	1	1
Gm9696	1	2	1	0	3	0	0.651499	-4.49343	1	1
1700001C02Rik	0	2	2	0	2	1	0.651143	-4.49378	1	1
Mir17hg	20	25	17	94	42	36	-1.15187	-0.815983	0.0024358	0.0670391
Adipoq	7	16	5	8	6	8	0.649006	-2.78542	0.185704	0.657905
Mogat2	10	11	10	32	24	30	-1.15154	-1.74028	0.000620906	0.0257704
Rhox2e	34	29	28	83	95	73	-1.15065	-0.292622	2.55221e-06	0.000393548
Gsdmc4	12	13	8	8	9	9	0.647553	-2.58879	0.131201	0.56904
Fut1	6	14	8	10	6	6	0.64715	-2.78565	0.168523	0.631826
Pglyrp1	17	17	18	7	18	16	0.646151	-2.02256	0.0876716	0.477173
Gpr33	4	3	2	1	3	3	0.643658	-3.93349	0.473364	0.965306
Dll3	46	56	47	202	118	90	-1.14666	0.387994	7.62776e-05	0.0052659
Nrl	0	7	6	4	6	0	0.643311	-3.61169	0.517449	0.985906
Gm8773	10	7	16	6	12	8	0.642099	-2.58899	0.179005	0.647716
Gabra4	70	99	121	293	280	217	-1.14391	1.31482	3.68097e-08	1.31858e-05
1700095A21Rik	6	5	3	3	3	5	0.641439	-3.53101	0.356129	0.863685
Olfr56	5	1	3	1	6	0	0.64001	-3.93292	0.510162	0.979114
BB557941	4	3	7	4	2	5	0.639391	-3.53161	0.453233	0.952273
Krt80	15	7	12	11	8	8	0.638863	-2.54858	0.149081	0.598311
Rs1	1	6	2	3	4	0	0.636744	-3.93375	0.491532	0.976926
Tmem54	3	5	6	3	5	3	0.636624	-3.53128	0.450132	0.950118
Rdh19	8	3	8	3	8	4	0.636306	-3.216	0.280823	0.778731
Rims1	45	64	55	210	117	122	-1.14011	0.51567	8.58487e-06	0.00099945
Serpinf2	6	8	10	9	6	4	0.634702	-2.95869	0.264175	0.75854
Onecut2	14	15	19	40	49	42	-1.13542	-1.17668	8.79229e-05	0.00586589
1500015O10Rik	43	99	50	55	236	225	-1.13028	0.723089	0.012635	0.181203
Nobox	51	66	47	202	131	113	-1.12938	0.510709	9.1234e-06	0.00103724
Speer5-ps1	5	10	9	5	8	6	0.633121	-2.95857	0.264027	0.75822
Tc2n	79	73	73	300	175	137	-1.12712	0.95547	3.16478e-05	0.00270915
Car8	26	35	26	103	80	52	-1.12224	-0.376649	0.000138552	0.00848959
Wnt7b	40	54	50	138	137	112	-1.11788	0.317869	1.12283e-07	3.11238e-05
Dscaml1	20	36	28	93	70	63	-1.11733	-0.430282	2.39614e-05	0.00218791
Kcnk7	10	4	6	9	3	4	0.626099	-3.1549	0.30182	0.803611
Grik3	215	311	296	993	639	569	-1.11395	2.77711	7.24562e-08	2.21983e-05
Rln1	3	13	13	7	10	6	0.624849	-2.73999	0.253983	0.752292
Gfra3	96	140	129	369	325	282	-1.11286	1.62187	7.9677e-10	6.18399e-07
Gm1968	7	3	10	5	5	6	0.619487	-3.15527	0.288077	0.787274
Cacna1b	64	118	85	367	181	167	-1.11167	1.17823	0.000218625	0.0119494
Dusp2	126	181	167	537	367	360	-1.1065	1.98852	1.356e-08	5.84689e-06
Saa2	30	13	27	24	9	24	0.616919	-1.61767	0.115896	0.539381
Bhlha9	6	4	5	5	4	3	0.61614	-3.455	0.373064	0.878303
Efcab5	17	26	16	88	40	30	-1.10361	-0.917899	0.00610051	0.121104
2410012E07Rik	3	11	16	10	6	8	0.61555	-2.69627	0.221265	0.7086
Sycp2	186	277	225	904	472	456	-1.10196	2.51667	6.93e-06	0.000882077
Ugt8a	192	254	247	836	504	499	-1.09799	2.52419	8.07241e-08	2.44101e-05
Ttc34	233	151	336	629	630	642	-1.09271	2.57637	8.30304e-07	0.000161107
Htr3a	2	6	7	2	5	5	0.611017	-3.45557	0.476524	0.967342
Cntn3	94	111	91	367	232	184	-1.09018	1.31477	9.13216e-06	0.00103724
Tox3	148	200	209	634	448	384	-1.0897	2.20575	6.65232e-08	2.09314e-05
Dscam	39	49	30	156	83	74	-1.08909	0.0262936	0.000522366	0.0226495
Crabp1	1511	1781	1566	5223	3934	3616	-1.08344	5.31193	1.54741e-16	9.00747e-13
Slc27a2	126	143	115	450	320	240	-1.08248	1.67885	2.09438e-06	0.000334011
Mir1894	3	2	5	3	1	4	0.607761	-3.83453	0.502016	0.976926
4930429D17Rik	2	6	2	0	2	6	0.606991	-3.83446	0.522853	0.988406
Rhag	5	2	3	2	5	1	0.606944	-3.83356	0.506822	0.976926
Rhox13	349	423	439	1376	1018	775	-1.08099	3.31104	9.20063e-09	4.44564e-06
Cabp4	2	1	7	4	1	3	0.605435	-3.83475	0.517834	0.985911
Gm13749	5	16	20	5	11	17	0.604958	-2.31355	0.219244	0.705674
Vmn2r1	16	11	16	14	9	12	0.604071	-2.24649	0.114961	0.537184
Gm1141	309	376	366	1128	822	803	-1.07923	3.10804	5.9501e-12	8.65987e-09
Scn5a	470	654	516	1860	1226	1212	-1.07915	3.74566	6.64842e-10	5.33799e-07
Ecel1	14	13	16	48	34	31	-1.07694	-1.36068	0.00075206	0.030036
Sstr4	13	10	34	6	21	19	0.598024	-1.8923	0.236922	0.730953
LOC100302567	8	11	8	8	5	9	0.59789	-2.80923	0.190977	0.665281
Npffr1	16	30	22	67	51	60	-1.07509	-0.747179	6.84027e-05	0.0048706
2810442N19Rik	8	3	5	4	5	4	0.597012	-3.38247	0.398887	0.900472
Vmn2r12	12	14	12	8	14	9	0.595838	-2.39836	0.169957	0.634587
Ano7	8	3	5	4	7	2	0.595493	-3.38217	0.409737	0.909642
Hist3h2bb-ps	6	4	6	1	7	5	0.593246	-3.38255	0.403432	0.904788
4931423N10Rik	3	2	0	4	0	0	0.59156	-4.34913	0.772403	1
Alox12b	57	80	81	232	154	183	-1.07326	0.867657	2.17893e-07	5.23034e-05
Snord8	4	0	1	1	1	2	0.589238	-4.34892	0.766131	1
Bhlhe23	3	2	0	2	0	2	0.588297	-4.34917	0.763982	1
2310033E01Rik	3	0	2	3	1	0	0.586136	-4.34908	0.765233	1
Ttbk1	62	73	61	223	171	117	-1.07172	0.720409	1.55263e-05	0.0015413
Chrm2	9	15	20	6	16	14	0.585959	-2.21512	0.177778	0.646646
Hsf4	16	20	17	50	41	47	-1.06462	-1.08963	0.000144348	0.00877547
Snora17	3	1	1	2	1	1	0.585775	-4.34905	0.761595	1
Hsd17b14	10	4	3	5	3	6	0.585573	-3.3137	0.336788	0.839671
Olfr283	2	3	0	2	1	1	0.585047	-4.34916	0.76267	1
Olfr1251	2	2	1	1	1	2	0.584493	-4.34922	0.760591	1
Ces4a	1	4	0	1	1	2	0.583827	-4.34933	1	1
Scg2	1	1	3	2	0	2	0.583643	-4.34959	1	1
4930483J18Rik	5	5	1	5	1	3	0.583397	-3.74096	0.534526	0.999269
Itgb2l	1	2	2	2	1	1	0.582998	-4.3494	0.760505	1
Mir692-1	2	0	3	2	2	0	0.582564	-4.34913	0.763672	1
Gm806	2	3	0	1	3	0	0.582535	-4.34887	0.765281	1
Foxe3	1	2	2	0	2	2	0.582171	-4.34928	0.761164	1
Rhox2f	23	28	25	76	69	52	-1.06237	-0.602781	5.57711e-05	0.00417548
Sftpb	1	2	2	2	2	0	0.581943	-4.34924	0.761167	1
Snora81	11	16	13	15	9	9	0.581835	-2.32966	0.149317	0.598604
Rgs13	0	2	3	3	0	1	0.581737	-4.34973	1	1
5430440P10Rik	1	1	3	2	2	0	0.581378	-4.34928	1	1
Rag1	2	9	5	0	8	5	0.581332	-3.38297	0.45854	0.957117
Brsk2	411	569	592	1785	1173	1097	-1.0607	3.66843	6.31139e-09	3.26565e-06
Nox1	1	2	2	0	3	1	0.580879	-4.34912	0.762065	1
1700007P06Rik	1	0	4	3	1	0	0.580851	-4.34946	1	1
Vmn2r85	3	6	2	2	1	6	0.580737	-3.74135	0.535621	0.999847
Gpm6a	44	53	44	73	200	88	-1.06064	0.246554	0.00324102	0.0800253
Fate1	2	1	2	0	4	0	0.579974	-4.34882	0.765831	1
Cort	0	1	4	2	1	1	0.579824	-4.34963	1	1
Paqr5	26	22	19	73	52	48	-1.05025	-0.778973	0.000201947	0.0112234
Vmn1r32	3	4	4	5	2	2	0.578293	-3.74123	0.523696	0.989247
Galnt14	30	24	24	90	60	51	-1.04749	-0.572986	0.000267368	0.0138035
Pxt1	70	115	84	249	207	233	-1.04721	1.14658	5.19511e-08	1.7037e-05
Pax8	54	103	66	141	207	219	-1.04187	0.876627	3.21094e-05	0.00271867
5730559C18Rik	27	35	34	105	75	65	-1.03997	-0.297419	5.18462e-05	0.00395799
Rims2	32	27	72	156	102	74	-1.03915	0.126192	0.00316659	0.0790256
Dmc1	213	261	297	911	525	525	-1.03724	2.63441	1.00989e-06	0.000189631
Tmem56	224	182	183	643	471	390	-1.03511	2.25925	4.18325e-07	9.01878e-05
Lilra6	14	18	4	10	9	11	0.573573	-2.45305	0.252508	0.749769
Foxn4	43	54	28	173	91	55	-1.03308	0.0695897	0.00686197	0.129294
D330045A20Rik	500	642	522	1816	1290	1116	-1.03277	3.73644	2.72276e-09	1.71342e-06
Fermt1	13	18	17	35	42	45	-1.03199	-1.24542	0.000496681	0.0217382
Fgfr3	187	238	209	690	489	427	-1.03087	2.35376	6.63045e-08	2.09314e-05
1700025F24Rik	1	5	5	3	5	1	0.572105	-3.74115	0.533454	0.997746
Srd5a2	5	7	31	8	17	10	0.571339	-2.2476	0.373877	0.879418
Lrrc4c	15	21	23	8	18	23	0.570462	-1.83091	0.135931	0.574267
Rhox2b	30	26	19	87	61	43	-1.02958	-0.637495	0.00120472	0.0410697
Dpep3	421	440	475	1491	1007	882	-1.02763	3.41853	7.75373e-09	3.92473e-06
Olfr420	1	1	9	2	3	4	0.567626	-3.74163	0.5701	1
Magea4	21	11	34	85	43	38	-1.0161	-0.826293	0.0109698	0.168595
Asb9	263	446	407	1014	909	855	-1.01354	3.14374	1.76629e-09	1.24625e-06
Cpne7	57	60	76	161	164	157	-1.01144	0.655882	8.33855e-08	2.45766e-05
Gm6320	6	6	12	10	2	8	0.565035	-2.93361	0.360814	0.865512
Ccna1	18	20	27	77	39	47	-1.01082	-0.850437	0.00115366	0.0401518
Tepp	4	6	14	10	3	7	0.560545	-2.93383	0.380221	0.886282
Ascl2	170	232	273	668	516	494	-1.00913	2.42326	2.15255e-08	8.79298e-06
Eya2	29	27	28	83	60	67	-1.00582	-0.501228	5.38989e-05	0.00407166
H2-Ob	5	6	1	3	3	4	0.557276	-3.65327	0.551351	1
Dhrs7c	6	2	4	4	4	2	0.5562	-3.65308	0.548378	1
Ugt3a2	6	2	4	2	5	3	0.555556	-3.65296	0.549825	1
Pde1b	105	125	158	430	287	244	-1.00159	1.63232	8.72143e-06	0.00100633
Prrt1	12	14	15	43	30	29	-0.998477	-1.47574	0.00177861	0.0537613
Lhx8	92	107	76	343	180	159	-0.9926	1.14716	0.000385287	0.0180797
Olfr1032	3	5	4	5	3	2	0.553958	-3.65366	0.544425	1
Adra2b	25	26	33	84	71	52	-0.990751	-0.514416	0.000187599	0.0107587
LOC626410	11	3	5	3	6	7	0.553703	-3.18498	0.378837	0.88476
Grxcr2	4	3	5	3	5	2	0.553229	-3.65328	0.54496	1
Mfsd6l	8	9	8	5	8	8	0.552648	-2.88179	0.283276	0.781704
Cyp2j13	9	19	10	8	9	15	0.551883	-2.38195	0.193695	0.66874
Sell	1	6	5	2	3	5	0.55136	-3.65404	0.552149	1
Ccdc42b	2	5	5	2	5	3	0.55122	-3.65359	0.546932	1
Grm3	24	23	28	66	58	60	-0.980947	-0.674546	9.84586e-05	0.00647602
1700013H16Rik	303	221	239	921	552	407	-0.980419	2.59395	0.000159294	0.00943766
4932411E22Rik	6	9	10	3	10	8	0.548923	-2.8819	0.297629	0.797467
Tjp3	67	77	60	240	139	122	-0.980369	0.716995	0.000204791	0.0113532
Cyp2d37-ps	7	5	7	7	4	5	0.548013	-3.18587	0.344328	0.849385
Vsig2	5	9	5	6	3	7	0.547774	-3.18624	0.349983	0.857067
4921539E11Rik	10	12	4	9	5	8	0.547749	-2.83284	0.254819	0.752292
Gm13275	10	5	17	7	9	11	0.546843	-2.58992	0.276343	0.77355
1700034F02Rik	11	12	12	37	21	28	-0.977261	-1.6956	0.00475229	0.101609
Plekhn1	16	35	47	110	61	67	-0.976164	-0.319333	0.00274764	0.0718365
Mpped1	97	140	135	366	274	265	-0.975035	1.55533	2.56314e-07	5.96801e-05
O3far1	18	16	29	60	60	33	-0.973334	-0.920919	0.00288357	0.0740254
Lyzl4	8	1	4	2	3	6	0.543367	-3.57054	0.482619	0.972586
Dmrta2	33	37	58	127	96	88	-0.972915	0.0535386	8.45887e-05	0.00569238
Gm6938	8	4	8	10	1	6	0.540899	-3.12607	0.394907	0.896287
1500016L03Rik	9	10	32	13	14	16	0.539711	-2.01166	0.23567	0.729081
Calcr	3	2	1	2	1	2	0.538933	-4.21785	0.561386	1
Celf5	19	16	28	67	58	28	-0.972508	-0.920901	0.00699817	0.130704
Prm1	3	3	0	2	2	1	0.538692	-4.21765	0.564909	1
Hoxa9	7	9	10	2	11	9	0.538616	-2.83276	0.320711	0.820868
Gdpd4	13	9	18	11	13	10	0.537817	-2.31247	0.190245	0.664636
Cpne6	3	1	2	2	2	1	0.537691	-4.21773	0.561415	1
E230029C05Rik	1	3	2	2	0	3	0.537413	-4.21834	0.563106	1
F2	35	30	49	108	75	95	-0.972208	-0.104283	5.49126e-05	0.00412447
Gm10745	2	3	1	2	2	1	0.536883	-4.21784	0.561251	1
Irx1	11	19	19	45	45	29	-0.971037	-1.26037	0.00206525	0.0592938
2010009K17Rik	8	9	16	10	11	7	0.536751	-2.5498	0.261142	0.755238
Slc22a14	2	2	2	0	3	2	0.535803	-4.21777	0.782261	1
Tacr1	18	18	19	44	44	46	-0.969819	-1.10227	0.000485084	0.0213915
Fut4-ps1	1	4	1	3	2	0	0.535159	-4.21798	0.567007	1
Rhox3g-ps	1	1	4	2	2	1	0.534502	-4.21812	0.563729	1
Gm13582	1	1	4	0	2	3	0.534353	-4.21815	0.566713	1
Rnu73b	2	4	0	0	4	1	0.5338	-4.21753	0.791753	1
Epgn	9	2	3	5	1	6	0.533144	-3.49264	0.511881	0.981443
Naip6	7	10	10	8	8	7	0.532389	-2.78582	0.242962	0.73887
Spata4	0	6	0	3	1	1	0.531913	-4.21824	0.790558	1
Agmat	8	17	16	9	11	15	0.529983	-2.28027	0.202169	0.681324
Hgfac	6	6	8	1	10	6	0.529077	-3.12519	0.38667	0.89128
1700029M20Rik	19	28	25	70	50	55	-0.967913	-0.740099	0.000246747	0.0130278
Jph1	341	465	384	1277	861	742	-0.965681	3.20943	5.36292e-07	0.000109535
Glis1	271	459	402	1187	813	728	-0.964776	3.13205	2.12925e-06	0.000337262
6030407O03Rik	8	9	11	4	8	12	0.524509	-2.74002	0.266002	0.760628
Cd101	10	4	7	5	9	4	0.523705	-3.06698	0.392206	0.894135
Atp12a	78	84	46	244	143	119	-0.961473	0.736448	0.00138379	0.0450723
Chrna7	62	60	51	176	119	124	-0.959052	0.472662	1.5556e-05	0.0015413
Gm4980	64	51	47	190	117	86	-0.95883	0.383349	0.00109081	0.0387172
Mc5r	7	2	5	3	4	5	0.520608	-3.4926	0.475802	0.9671
D6Mm5e	997	1151	1079	3303	2340	2114	-0.954198	4.63609	7.86433e-11	7.96144e-08
Rxrg	17	23	27	47	54	60	-0.95373	-0.848533	0.000318674	0.0158645
Ovol1	93	78	61	242	159	160	-0.952378	0.884572	5.40347e-05	0.00407166
Nkx6-2	25	36	43	100	71	78	-0.94942	-0.249312	0.000101813	0.0066404
Pou4f1	182	222	199	662	384	398	-0.946346	2.22671	5.35591e-06	0.000716707
Bcl11a	42	57	52	130	110	121	-0.946258	0.268908	2.81833e-06	0.000423367
Gm1140	20	17	26	63	43	45	-0.946129	-0.934741	0.000921137	0.034649
Serpina1a	19	28	25	48	60	64	-0.945394	-0.755562	0.000323617	0.0160321
Grm5	12	21	15	55	28	32	-0.944178	-1.302	0.00568866	0.114978
1700003M02Rik	21	20	15	47	46	41	-0.942707	-1.09414	0.00113601	0.0398086
Phyhip	333	77	82	106	499	594	-0.938371	1.9687	0.102998	0.509847
Krt24	31	38	50	86	78	119	-0.938218	-0.0692942	0.000110021	0.00703773
Nrap	49	90	74	225	140	139	-0.935031	0.740027	0.000186677	0.0107523
Zfy1	22	18	15	51	36	44	-0.932363	-1.12356	0.00141842	0.0455537
Rnf128	269	254	239	742	582	483	-0.931544	2.55521	2.12718e-07	5.19678e-05
Fam187a	2	9	2	1	9	1	0.510291	-3.57047	0.66441	1
Them5	5	2	0	3	3	0	0.509785	-4.09692	0.613107	1
Map3k9	811	1178	975	2974	2048	1979	-0.931534	4.4955	5.34372e-09	2.89803e-06
Scarna13	4	3	0	3	1	2	0.508662	-4.09738	0.600731	1
Slc5a1	20	12	13	35	34	38	-0.929986	-1.39307	0.00276164	0.0720875
Zp2	5	0	2	1	3	2	0.507941	-4.09704	0.60653	1
Phyhipl	117	151	103	386	262	229	-0.927653	1.5257	3.84103e-05	0.00311619
Vtcn1	5	0	2	0	5	1	0.505711	-4.09675	0.640567	1
Glipr1l1	3	1	3	2	1	3	0.505373	-4.09767	0.594888	1
Gm10640	2	4	1	1	1	4	0.505286	-4.09776	0.598617	1
Nt5c1b	2	4	1	1	1	4	0.505284	-4.09776	0.598597	1
Frmpd1	315	452	350	1050	825	755	-0.926945	3.09301	3.34596e-08	1.24142e-05
Dfnb59	12	15	12	19	8	7	0.504971	-2.33003	0.244273	0.740083
Ccl5	6	4	5	4	4	5	0.504686	-3.41877	0.484789	0.974565
Gm17830	3	0	4	3	2	1	0.504125	-4.09754	0.600182	1
Gm5087	2	2	3	4	1	1	0.504078	-4.09779	0.59546	1
Mei4	141	139	145	413	299	292	-0.926669	1.71781	2.30617e-07	5.47926e-05
2410007B07Rik	1	3	3	5	0	1	0.503791	-4.09807	0.603415	1
4931403E22Rik	3	2	2	3	3	0	0.50371	-4.09731	0.595756	1
Ly6g5c	1	5	1	4	1	1	0.503406	-4.09785	0.605031	1
Olfr920	6	9	8	8	5	7	0.503275	-2.95927	0.39797	0.899644
6530411M01Rik	6	3	6	2	6	5	0.503222	-3.41854	0.491987	0.976926
Lect2	1	3	3	1	1	4	0.503219	-4.09799	0.59677	1
1810010D01Rik	1	3	3	4	2	0	0.501666	-4.09778	0.597978	1
Tex22	1	3	3	2	3	1	0.501355	-4.09766	0.594754	1
Galnt12	532	678	710	1833	1388	1291	-0.925762	3.86714	5.42835e-10	4.68125e-07
Gdf7	4	7	4	3	7	3	0.500797	-3.41859	0.492552	0.976926
Opn1sw	1	8	13	7	6	6	0.500573	-3.01347	0.445384	0.945409
H60c	0	5	2	2	2	2	0.50029	-4.09793	0.6021	1
Barx2	22	32	18	75	45	50	-0.922466	-0.767208	0.0019239	0.0569924
Tex16	309	406	333	1119	706	639	-0.92205	2.99965	4.19975e-06	0.000592648
Ptchd2	68	62	63	212	133	110	-0.921394	0.600601	0.000305987	0.0153879
Rtn4rl2	27	37	26	93	70	48	-0.917577	-0.466741	0.00174282	0.0528384
Otud7a	78	95	89	256	188	169	-0.915601	1.02315	5.77599e-06	0.00075982
4930525F21Rik	5	8	18	7	5	15	0.498444	-2.61193	0.372652	0.877778
Krt19	39	21	15	19	118	38	-0.913767	-0.713746	0.119292	0.546054
Gm364	809	964	999	2598	1954	1914	-0.912969	4.38809	6.67305e-12	9.13972e-09
Gm6329	32	32	32	82	60	83	-0.91246	-0.379385	0.000122726	0.00774407
Ankrd2	10	9	13	15	7	6	0.49745	-2.57001	0.313244	0.813743
Pou3f2	19	37	26	75	67	49	-0.91229	-0.601301	0.00122761	0.041546
Cldn3	41	58	62	131	126	117	-0.908575	0.331594	8.00781e-06	0.000964227
Atp13a5	7	9	8	10	6	5	0.494844	-2.90746	0.345094	0.850227
Fut7	7	5	4	6	3	5	0.493962	-3.34834	0.394319	0.895739
Sp5	89	88	60	240	182	132	-0.908256	0.883444	0.000347775	0.0169761
Upp1	313	351	387	865	820	756	-0.908211	2.99378	1.2238e-11	1.42474e-08
Adcy10	132	182	184	435	355	366	-0.907447	1.92495	3.4092e-08	1.24142e-05
Smc1b	1581	1728	1570	5392	3093	2895	-0.906731	5.2018	6.16384e-07	0.000121626
Gpr50	24	34	25	82	61	50	-0.90507	-0.5863	0.000933748	0.0350668
Tmsb15a	15	9	17	10	16	10	0.491637	-2.26258	0.246732	0.742926
Wfdc13	12	12	9	7	12	10	0.491166	-2.52951	0.261686	0.75578
Tnip3	6	2	0	1	2	4	0.49107	-3.98597	0.644866	1
4933416C03Rik	179	210	227	612	411	399	-0.896899	2.22266	1.39067e-06	0.000243461
Ankrd1	3	8	5	4	4	6	0.489617	-3.34886	0.396522	0.898052
Mapk15	4	5	7	4	5	5	0.489496	-3.34864	0.391096	0.893219
Lin28b	502	631	530	1689	1108	1037	-0.893265	3.64325	4.0136e-07	8.81628e-05
Nlrp14	72	126	104	262	216	215	-0.892147	1.20432	6.93266e-06	0.000882077
Gm13102	15	8	11	9	10	11	0.48846	-2.49097	0.274606	0.771282
Cftr	70	101	64	250	144	148	-0.890834	0.855252	0.000509838	0.0222305
Paqr9	84	114	120	276	219	235	-0.890392	1.27763	5.3466e-07	0.000109535
Gm6583	2	7	7	4	5	5	0.487231	-3.34894	0.398501	0.900146
Zfp541	106	148	108	436	198	201	-0.890346	1.46493	0.00183973	0.0550595
Skint6	13	4	9	7	7	9	0.485314	-2.80877	0.319778	0.819832
Mug-ps1	11	17	15	11	8	19	0.485269	-2.20079	0.25998	0.754595
Rhox2g	19	27	20	77	38	37	-0.887251	-0.909334	0.00844666	0.144163
Crygb	7	5	5	10	3	2	0.483805	-3.28124	0.432687	0.93362
Hist1h4i	32	66	27	88	95	103	-0.884013	-0.0355041	0.00208126	0.0596797
Ccdc158	71	118	74	256	187	158	-0.88315	1.00615	0.000234584	0.0126145
Gm3925	4	4	0	4	2	1	0.483074	-3.98622	0.631032	1
Vmn2r63	5	2	1	3	3	1	0.482389	-3.98597	0.626812	1
Isl1	37	37	24	86	74	65	-0.882885	-0.368235	0.00054805	0.0235005
Prdm9	119	123	103	425	186	183	-0.882195	1.39573	0.00269431	0.0711747
Gm16675	6	18	18	13	13	11	0.481056	-2.23222	0.267624	0.762131
Irf6	117	172	155	353	315	345	-0.882077	1.7456	6.24351e-08	2.01908e-05
Trat1	3	2	3	5	1	1	0.480736	-3.98662	0.624621	1
Snord53	3	3	2	3	2	2	0.479984	-3.98646	0.619877	1
Osbp2	108	133	106	376	215	204	-0.881481	1.40002	0.000230797	0.0124915
Gbp1	11	14	10	6	12	13	0.479618	-2.45383	0.284533	0.783479
Col22a1	291	340	294	979	609	522	-0.876764	2.79322	2.91092e-05	0.00251692
Nudt17	42	43	50	127	106	74	-0.875814	0.0667301	0.000368988	0.0176927
Chit1	10	17	16	45	26	27	-0.873858	-1.49394	0.0101509	0.161004
4932435O22Rik	1	4	3	6	1	0	0.477328	-3.9869	0.638239	1
4933407E24Rik	2	3	3	1	4	2	0.477208	-3.98638	0.621574	1
Mei1	299	400	354	1128	617	648	-0.872277	2.97265	3.37051e-05	0.00279284
F630028O10Rik	10	9	8	15	6	3	0.476803	-2.76267	0.352897	0.859806
Fam167a	24	41	50	118	62	80	-0.868031	-0.165621	0.00293223	0.0749926
4930447C04Rik	192	181	189	558	332	387	-0.866735	2.07735	7.55887e-06	0.00094118
Scgb1a1	4	3	10	4	6	5	0.476051	-3.28154	0.423409	0.924307
Cecr2	2715	3885	3298	9688	6451	6193	-0.865414	6.18858	1.76382e-08	7.46704e-06
LOC433944	2	1	5	1	4	2	0.475698	-3.98647	0.627027	1
G630025P09Rik	11	17	8	10	11	11	0.475458	-2.41735	0.295923	0.795276
Hist1h4j	9	12	15	7	7	18	0.475377	-2.4185	0.267912	0.762506
Pls1	532	623	529	1586	1162	1045	-0.859445	3.64071	8.19067e-08	2.44502e-05
Ccnb1ip1	266	266	263	712	602	475	-0.859042	2.56635	5.4717e-07	0.000110785
Dcpp2	1	4	3	0	5	2	0.47324	-3.9864	0.630008	1
Vipr1	22	27	35	75	54	60	-0.858204	-0.601834	0.000851393	0.0327667
6720401G13Rik	147	180	138	616	207	229	-0.857297	1.80128	0.0109673	0.168595
E330009J07Rik	167	230	216	505	415	453	-0.854768	2.18727	3.03402e-08	1.1774e-05
Gpr123	7	7	4	3	5	8	0.47219	-3.21693	0.430488	0.931551
Hfe2	8	2	8	6	5	5	0.472126	-3.21689	0.437337	0.938898
1110050K14Rik	18	26	27	67	54	38	-0.854123	-0.83505	0.00352616	0.0840359
Rln3	16	11	22	35	34	41	-0.85162	-1.33339	0.00569808	0.115069
Ptprq	25	21	28	57	50	59	-0.850853	-0.777135	0.000819937	0.0319799
Pcsk1n	262	223	108	723	391	228	-0.849811	2.15565	0.023787	0.255587
Art1	15	18	22	51	39	33	-0.848729	-1.18219	0.00472858	0.101394
Tnfrsf8	11	20	15	40	29	34	-0.848345	-1.4204	0.00722058	0.133009
Esrrb	50	65	81	161	143	132	-0.846999	0.566235	3.3222e-05	0.00278206
Ceacam2	19	18	22	54	38	40	-0.846515	-1.08731	0.00355798	0.0845982
Bpifa2	4	6	8	2	3	11	0.470111	-3.21784	0.459286	0.957816
A630023A22Rik	5	5	8	7	4	5	0.469835	-3.21746	0.424467	0.92554
Phactr3	16	17	22	52	32	39	-0.845731	-1.18287	0.00474979	0.101609
H2-M2	6	5	7	3	7	6	0.469107	-3.2169	0.425629	0.926747
Hrh1	105	129	88	292	236	190	-0.844564	1.27107	8.3498e-05	0.00566812
Wisp2	9	19	17	7	18	15	0.468008	-2.13918	0.265501	0.759918
Kcnj4	160	204	204	581	359	324	-0.844515	2.07241	8.65254e-05	0.00578925
Slc34a2	26	49	11	31	87	73	-0.843524	-0.577685	0.0719094	0.433997
Sema6b	210	245	216	612	482	398	-0.842458	2.31188	2.60053e-06	0.000398359
Tex13	918	1012	1059	3047	1900	1702	-0.842006	4.45211	1.46697e-06	0.000254902
Tph1	41	34	38	95	69	88	-0.8402	-0.199987	0.000255828	0.0133558
Adam21	9	10	9	7	12	6	0.465303	-2.71708	0.323198	0.823299
9130014G24Rik	7	8	4	10	4	3	0.464293	-3.1556	0.457003	0.955475
Hapln4	42	45	45	131	96	66	-0.839186	0.0125752	0.00170954	0.0521691
Pla2g2f	6	11	11	6	10	9	0.464028	-2.71789	0.323051	0.823056
Chst13	25	26	19	72	43	41	-0.837916	-0.858763	0.00559058	0.113389
9530048J24Rik	2	6	1	1	1	6	0.463153	-3.8837	0.666962	1
Gt(ROSA)26Sor	169	187	231	531	362	408	-0.837842	2.11495	2.08076e-06	0.000334011
Fam69c	5	2	2	3	3	2	0.462428	-3.88296	0.645301	1
L1cam	16	37	24	48	65	57	-0.837087	-0.737225	0.00392582	0.0899693
Ptpru	141	164	158	427	329	269	-0.836967	1.77871	1.15239e-05	0.00127167
Ckmt2	4	3	2	3	3	2	0.461183	-3.88311	0.643007	1
Gm11194	11	8	10	6	12	8	0.461067	-2.67317	0.334956	0.837178
Hcn4	23	26	29	76	51	46	-0.836332	-0.715968	0.00271921	0.0713756
Celsr3	18	24	12	52	38	30	-0.835766	-1.21187	0.0115901	0.172989
Il4i1	3	4	2	3	3	2	0.460246	-3.88326	0.642773	1
Fa2h	33	58	37	119	80	84	-0.833077	-0.0357325	0.00110042	0.0389987
Atp7b	40	68	56	159	98	105	-0.832382	0.30782	0.000799427	0.0315489
Dazl	9802	13097	12503	31164	22787	24060	-0.831625	8.00413	3.22906e-12	5.7835e-09
Calb2	27	53	40	111	77	76	-0.828916	-0.130363	0.0014537	0.0464306
Rab39	43	49	33	110	78	88	-0.826101	-0.0688324	0.000526411	0.0227825
1700109F18Rik	7	6	16	8	10	8	0.456933	-2.67422	0.352901	0.859806
Otx1	32	44	30	102	72	59	-0.8235	-0.30159	0.00241163	0.0665312
Actn2	45	61	67	207	85	88	-0.823114	0.377085	0.011573	0.172989
Camk4	319	313	288	858	655	508	-0.821917	2.75283	1.45441e-05	0.001466
Chrna5	78	90	89	221	163	180	-0.821584	0.935084	8.20062e-06	0.000969255
Glt1d1	22	20	23	63	38	42	-0.820813	-0.971831	0.00444731	0.096984
Kcnh6	24	40	36	77	80	61	-0.817896	-0.389675	0.00112145	0.0394538
Olfm2	34	33	37	88	64	76	-0.817768	-0.331065	0.000491861	0.0215678
Dqx1	41	29	39	97	76	66	-0.817628	-0.26451	0.00108793	0.0387172
P2rx5	13	18	16	34	31	38	-0.817096	-1.41087	0.00731103	0.133514
Pou6f2	0	4	5	1	5	2	0.449632	-3.88356	0.6601	1
Gm15107	199	218	207	612	363	390	-0.814315	2.19083	3.73853e-05	0.00305431
2310081J21Rik	15	21	20	48	46	28	-0.813938	-1.18094	0.00955297	0.15475
Ddx43	206	234	229	667	401	393	-0.813881	2.28866	6.15e-05	0.00447489
Gpr171	13	4	5	8	7	5	0.448411	-2.98455	0.437928	0.939443
Rhox2h	23	24	18	65	42	35	-0.810478	-0.977455	0.00853835	0.145009
Hpd	4	2	4	2	1	6	0.448001	-3.78733	0.667824	1
Lypd2	12	23	12	32	45	25	-0.810396	-1.41791	0.0222704	0.247397
Vpreb2	4	3	3	5	1	3	0.447407	-3.78724	0.66378	1
Gjb3	14	20	17	37	40	34	-0.809794	-1.30744	0.00619185	0.122386
Pof1b	4	2	4	1	2	6	0.447066	-3.7872	0.667864	1
Olfr331	8	14	18	5	18	13	0.446363	-2.27992	0.332915	0.834321
Rps6ka6	926	1125	1118	2640	2120	2121	-0.809719	4.51412	7.1664e-12	9.27013e-09
Hyal6	3	4	3	4	3	2	0.444818	-3.7871	0.66143	1
Rbp4	346	367	329	928	715	623	-0.808013	2.9208	1.08253e-06	0.000196919
Krt7	15	13	11	11	53	20	-0.805067	-1.66852	0.127771	0.5642
Ppp1r17	4	1	5	2	4	3	0.444535	-3.78692	0.665727	1
G630093K05Rik	3	4	3	3	4	2	0.444161	-3.78697	0.661556	1
AI118078	93	119	131	318	208	216	-0.803874	1.32885	7.82201e-05	0.00534099
Arpm1	4	10	7	4	8	7	0.443051	-3.04027	0.473568	0.965549
Ly6g6e	25	31	34	69	59	67	-0.803503	-0.541482	0.000805967	0.0316608
Npnt	318	312	205	769	589	458	-0.802475	2.60641	0.000331644	0.0162911
Slc6a2	45	40	29	117	56	76	-0.802418	-0.20731	0.00699671	0.130704
Dcdc2a	14	21	29	48	49	41	-0.800851	-1.01106	0.00539424	0.110563
Vmn2r9	1	2	7	2	2	5	0.441075	-3.78775	0.676167	1
Trpv3	6	1	4	7	1	2	0.440938	-3.69678	0.700417	1
1700024P16Rik	84	63	47	210	108	106	-0.800704	0.537283	0.0093997	0.153039
Gdap10	15	13	22	38	42	28	-0.800689	-1.34036	0.0106945	0.165786
Myoz3	19	30	18	59	36	50	-0.797384	-0.946301	0.00675529	0.128505
Irx3	15	34	48	75	77	55	-0.797339	-0.452519	0.0112574	0.170665
1700123I01Rik	44	50	41	151	76	65	-0.796349	0.0185805	0.0105639	0.164528
Adcy1	183	275	283	615	475	498	-0.794274	2.41589	4.00357e-06	0.000574083
Sycp1-ps1	42	55	39	123	89	81	-0.794224	0.0258469	0.00104329	0.0378294
Kif19a	37	55	43	129	89	72	-0.792998	0.0124432	0.00248822	0.0677611
Nell1	19	17	31	53	46	45	-0.792569	-0.951952	0.00454877	0.0984327
4930590J08Rik	6	4	1	6	4	0	0.437423	-3.69623	0.699453	1
Ppp1r32	25	50	54	95	87	94	-0.792531	-0.0560106	0.00098968	0.0365997
Jag2	663	898	815	2333	1431	1333	-0.791749	4.08749	1.7152e-05	0.00165712
Stra8	2180	2641	1915	6732	3912	3864	-0.790544	5.59251	1.60231e-05	0.00157418
Sox3	1144	1667	1675	3507	3073	2992	-0.789816	4.9973	2.38069e-10	2.18426e-07
Kcnc3	12	23	32	62	46	35	-0.789744	-0.959003	0.015384	0.202717
Ttc21a	16	22	26	66	40	31	-0.7876	-1.01806	0.019367	0.232204
E330013P06	14	19	31	55	49	32	-0.782705	-1.02419	0.0141921	0.194203
Tspan33	355	403	435	973	800	769	-0.782524	3.09424	2.0431e-08	8.49492e-06
Adra1d	3	8	11	11	6	3	0.433541	-2.98633	0.513768	0.983051
Crabp2	20	36	25	77	46	50	-0.782158	-0.699772	0.00768117	0.136322
H2-T22	14	11	11	9	11	13	0.43321	-2.39939	0.284471	0.783479
Padi6	4	5	2	3	4	3	0.432987	-3.69662	0.679173	1
Gm15091	28	21	29	79	44	44	-0.780782	-0.748275	0.011007	0.168953
Oas1d	4	4	3	2	4	4	0.432811	-3.69667	0.678167	1
Crhbp	4	4	3	3	4	3	0.432725	-3.69666	0.67754	1
4933406J08Rik	36	49	45	101	84	92	-0.780162	-0.0479497	0.00028766	0.0145679
Klrg2	124	142	107	377	217	203	-0.778844	1.43814	0.00127145	0.0423559
Gm9054	15	17	6	12	8	15	0.432284	-2.32997	0.344078	0.849312
Utf1	95	149	126	231	287	265	-0.777639	1.41857	3.73517e-05	0.00305431
Atcay	30	57	35	107	77	75	-0.77606	-0.139819	0.00312553	0.0782525
Dnahc10	21	41	18	77	52	41	-0.775545	-0.720307	0.0211573	0.240893
Kif17	175	250	225	626	409	342	-0.775496	2.21942	0.000369294	0.0176927
Npy2r	2	4	5	2	4	4	0.430465	-3.69705	0.679336	1
Slc3a1	3	3	5	4	5	1	0.430194	-3.69672	0.681109	1
BC013712	171	202	154	435	356	329	-0.775042	1.92578	9.00175e-06	0.0010325
Amn	22	14	24	53	32	43	-0.774838	-1.10818	0.012197	0.177497
Scube3	97	164	124	326	268	219	-0.773197	1.47203	0.000265465	0.0137358
Trpc1	163	163	146	427	303	272	-0.771113	1.7678	7.85336e-05	0.00534671
Gal	31	31	36	78	56	74	-0.770979	-0.44332	0.00138393	0.0450723
Nmu	12	7	6	9	7	7	0.428395	-2.83283	0.364494	0.869024
Acot12	6	4	2	6	2	3	0.426854	-3.61172	0.698719	1
Bmp8b	26	49	43	110	65	74	-0.767984	-0.192943	0.0044077	0.0967284
Rgs16	105	154	149	318	269	272	-0.767287	1.55075	8.28691e-06	0.000974507
Rab26	18	35	30	74	50	51	-0.7666	-0.678232	0.00630797	0.123528
Micalcl	35	37	30	94	60	62	-0.766079	-0.38936	0.00343237	0.0830763
Gpr133	220	220	205	463	502	394	-0.765359	2.20825	2.54961e-06	0.000393548
Macc1	16	28	19	56	37	40	-0.764582	-1.05197	0.0105128	0.164062
Grap2	29	38	46	98	67	73	-0.76421	-0.25398	0.00172508	0.0525056
Wbp2nl	37	36	46	114	69	68	-0.763293	-0.180252	0.00334464	0.0817173
Bmx	13	25	31	43	64	37	-0.763234	-0.937538	0.0202464	0.235947
Luzp4	459	423	440	1239	738	818	-0.762258	3.23402	2.35716e-05	0.00216767
Sstr5	15	17	27	45	40	39	-0.760687	-1.14424	0.00820278	0.141792
Rspo4	271	406	406	908	650	710	-0.760116	2.937	7.97173e-06	0.000964227
Myh3	152	186	153	439	294	300	-0.759776	1.81406	6.50979e-05	0.00468455
Ybx2	163	192	162	533	305	250	-0.759776	1.88801	0.0021872	0.0616784
E230008N13Rik	23	28	39	82	51	56	-0.759394	-0.570902	0.00611392	0.121104
Slitrk4	15	14	22	9	17	21	0.42282	-1.95769	0.287484	0.786727
Fam163b	81	74	93	207	161	153	-0.759004	0.845424	0.000102265	0.00665121
Zswim5	1631	2012	1528	4455	3286	3127	-0.758748	5.19038	8.87212e-08	2.58223e-05
Tas1r1	32	24	26	82	41	50	-0.755546	-0.693284	0.0133272	0.187954
Gm6812	4	2	6	2	4	5	0.421797	-3.61194	0.696158	1
Phf21b	80	76	42	272	90	58	-0.755526	0.537305	0.105622	0.51454
1700001P01Rik	4	4	4	2	5	4	0.421628	-3.61171	0.693062	1
Rasgrp1	73	93	88	213	174	144	-0.755354	0.874679	0.000185134	0.0106964
Nxnl1	17	14	17	39	25	37	-0.755004	-1.41935	0.015798	0.206247
Myb	33	34	36	74	59	83	-0.753427	-0.385521	0.00157258	0.0487564
Rhcg	27	16	14	44	38	38	-0.753283	-1.18723	0.0166082	0.212126
Ebf3	180	176	207	552	345	281	-0.753215	2.00433	0.000905096	0.0342114
Hist1h1b	17	7	16	5	17	15	0.41911	-2.26268	0.363591	0.86785
Foxi3	30	54	66	117	112	82	-0.752308	0.126477	0.00374787	0.0870044
Wnt7a	11	18	16	37	34	23	-0.751835	-1.51063	0.0195795	0.233423
Nos1	28	45	49	85	87	82	-0.751641	-0.15742	0.00107748	0.0385493
Baiap3	97	88	85	237	184	144	-0.751191	0.963438	0.000538884	0.0231929
Krt23	16	24	20	37	48	40	-0.748977	-1.12835	0.00891622	0.148714
Slc7a9	21	19	13	40	33	38	-0.74832	-1.29032	0.0135758	0.189844
B230209K01Rik	5	4	4	6	1	5	0.416893	-3.53196	0.708893	1
Glt28d2	16	14	17	35	39	24	-0.747968	-1.45368	0.02044	0.236828
LOC622124	6	4	3	3	3	6	0.416624	-3.53153	0.707988	1
A230056J06Rik	9	13	5	8	9	8	0.416342	-2.73992	0.389836	0.891995
Ksr2	29	58	61	117	88	102	-0.747191	0.106374	0.0022196	0.0621915
Nr4a3	14	19	12	36	28	30	-0.746796	-1.51085	0.0192632	0.231459
Slc30a3	67	76	89	198	145	138	-0.7421	0.738371	0.000279222	0.0142575
Syt5	36	43	38	97	74	72	-0.741815	-0.217178	0.00127627	0.0424523
Dapk2	346	438	471	984	807	805	-0.741669	3.13881	2.0684e-07	5.12347e-05
Slc5a5	11	11	14	34	17	24	-0.740568	-1.80629	0.0425686	0.339092
Ntrk3	77	76	93	187	156	167	-0.740375	0.82139	3.92696e-05	0.00315294
Fgd3	45	59	46	144	90	77	-0.739231	0.126872	0.00515216	0.107321
Nup62-il4i1	19	11	24	39	36	37	-0.738084	-1.27431	0.0167314	0.212765
Ebf2	23	30	33	73	50	55	-0.737428	-0.646042	0.00436869	0.0960534
Gsdmc	2	8	3	4	4	4	0.411539	-3.53195	0.712156	1
Npw	10	22	12	30	33	28	-0.737026	-1.54912	0.0255619	0.265972
Cpxm2	39	44	23	76	95	48	-0.736476	-0.355096	0.0221015	0.246343
4930564B18Rik	3	7	3	1	6	5	0.410795	-3.53155	0.714626	1
Skor1	20	18	17	46	36	32	-0.735815	-1.24996	0.0133914	0.188288
Hist1h4f	10	9	10	9	6	12	0.410287	-2.653	0.398128	0.899914
Tuba4a	435	549	573	1122	1055	1026	-0.734485	3.444	9.28804e-09	4.44564e-06
Ccdc88c	1400	1936	1718	4846	2841	2729	-0.733569	5.13656	4.60503e-05	0.00362242
Apobec2	12	16	17	33	28	32	-0.733206	-1.5207	0.020084	0.235229
Plek2	35	38	42	89	78	70	-0.732326	-0.247837	0.0012249	0.0415145
Casz1	349	538	449	1090	836	810	-0.727609	3.2191	1.17898e-05	0.0012767
Bcl2a1b	15	5	11	6	9	14	0.408401	-2.56957	0.405955	0.906559
Ppp2r2c	635	816	734	1636	1486	1355	-0.727493	3.9279	9.94891e-09	4.54216e-06
Dnmt3b	3009	3789	3335	8108	6307	6349	-0.724924	6.1357	9.42416e-11	9.14301e-08
Bnc1	984	1403	1403	2998	2340	2400	-0.724231	4.71393	4.1603e-08	1.4458e-05
Ush1c	22	35	28	54	60	60	-0.723667	-0.671018	0.00418643	0.0939988
Camkv	230	285	330	717	518	491	-0.723549	2.5606	4.45746e-05	0.00352997
Fzd10	113	135	114	271	237	233	-0.722217	1.35712	1.43641e-05	0.00145513
Tcf15	104	165	174	362	261	280	-0.722103	1.6366	0.00025559	0.0133558
Cdh15	171	254	263	493	448	460	-0.721474	2.26413	8.58485e-06	0.00099945
Hes5	49	42	96	143	129	108	-0.720378	0.416853	0.00848358	0.144606
Syce1	698	816	864	2078	1390	1389	-0.720169	4.04458	2.75851e-06	0.000417072
Gm3264	19	24	22	53	39	41	-0.719251	-1.03731	0.00958432	0.154973
Mtap7d2	922	1120	1007	2676	1822	1728	-0.718701	4.40274	2.94004e-06	0.00043882
Ctcfl	131	145	129	353	238	237	-0.717727	1.51462	0.000201967	0.0112234
Gm41	389	482	509	1021	867	920	-0.71691	3.26015	4.48541e-08	1.5136e-05
Kif5a	385	536	500	1255	838	798	-0.716702	3.30124	6.03981e-05	0.00440849
Fmnl1	362	549	509	1127	897	857	-0.715693	3.29796	8.03385e-06	0.000964227
Stag3	2924	4052	3760	9304	6373	6110	-0.713433	6.20873	8.7524e-07	0.000165684
Slc2a6	55	62	53	128	107	111	-0.712283	0.28567	0.000368102	0.0176927
Gm10439	397	407	414	1093	648	743	-0.712249	3.083	5.6305e-05	0.00418851
Neurog3	142	216	186	417	359	325	-0.711284	1.92476	5.39928e-05	0.00407166
Eps8l1	30	49	48	116	81	60	-0.711039	-0.127615	0.0112328	0.170609
I830077J02Rik	11	13	16	12	22	3	0.403283	-2.26273	0.493616	0.976926
1700011B04Rik	8	3	4	5	6	3	0.40231	-3.38277	0.616912	1
Fam46d	108	104	57	234	165	151	-0.709703	0.937592	0.00725301	0.133108
Ccdc79	80	66	80	218	112	131	-0.709587	0.686396	0.00508356	0.106636
Fbp2	10	13	14	26	30	19	-0.707709	-1.79297	0.046837	0.353502
Aurkc	37	42	33	85	75	67	-0.706426	-0.299014	0.00248442	0.0677367
Ddx4	4477	5377	5675	12700	9140	9542	-0.705811	6.73738	3.26957e-09	2.00339e-06
D630039A03Rik	14	13	10	14	31	30	-0.704194	-1.79234	0.0698503	0.427661
Zic2	15	20	34	57	45	37	-0.704105	-0.970759	0.0239435	0.256113
Hmga1	55	83	88	167	150	138	-0.704089	0.674602	0.000462787	0.0207222
B430306N03Rik	31	25	26	71	56	39	-0.702716	-0.728982	0.0142946	0.194868
Pramef12	2624	3130	3327	6928	5355	6021	-0.701836	5.96158	1.55658e-11	1.72588e-08
1110032A04Rik	6	3	6	2	6	6	0.399813	-3.38319	0.613998	1
Phlda2	49	52	48	103	91	107	-0.700828	0.0942622	0.000593861	0.0250497
Cntfr	268	344	349	788	592	550	-0.6984	2.73004	2.54986e-05	0.00225745
Rcor2	1793	2478	2272	5298	3950	3876	-0.696779	5.48508	9.41513e-08	2.70644e-05
Hsf5	60	102	77	187	129	163	-0.69253	0.74798	0.00129458	0.0428776
Mmp27	4	5	6	6	5	3	0.398553	-3.38357	0.485674	0.975284
Fmr1nb	244	254	266	635	444	454	-0.691826	2.40182	3.18575e-05	0.00271711
Ly75	191	249	220	510	409	402	-0.691638	2.19056	1.43738e-05	0.00145513
Ndrg4	1717	2209	2006	4841	3498	3530	-0.690874	5.34204	6.84305e-08	2.12445e-05
Gm5577	35	24	29	80	54	43	-0.690669	-0.638289	0.0205559	0.237413
Pkd2l1	93	106	154	282	220	202	-0.6906	1.29587	0.000831292	0.0322195
Nt5c1a	6	6	4	8	3	4	0.396585	-3.31478	0.506294	0.976926
Msx3	5	9	1	4	8	2	0.396474	-3.38281	0.652254	1
Rnf17	1976	2444	2189	5220	4082	3917	-0.690307	5.49852	4.65337e-09	2.70873e-06
Klrb1b	7	8	2	7	2	7	0.396141	-3.24917	0.538593	1
Abcc8	110	198	148	402	256	251	-0.688153	1.65808	0.0030109	0.0762848
Gm98	788	1157	886	2326	1689	1634	-0.68776	4.27487	1.51223e-05	0.00151119
Pcdhac2	5	11	15	7	11	11	0.395458	-2.57084	0.437417	0.938898
Smagp	761	981	1095	2191	1719	1737	-0.6872	4.27478	4.91846e-07	0.000102251
Apba2	209	252	228	575	387	415	-0.686397	2.24995	7.5849e-05	0.0052659
Tub	271	350	297	860	473	502	-0.685784	2.65924	0.00118235	0.0406646
Hoxa2	11	12	7	3	19	6	0.39464	-2.60922	0.526907	0.991634
Ccdc37	7	12	14	10	9	12	0.393964	-2.49282	0.436162	0.937556
Gm8709	3	7	6	8	3	4	0.393236	-3.3153	0.508793	0.9781
Spink13	3	9	4	5	4	6	0.393195	-3.31512	0.509913	0.978798
Aoah	21	44	21	66	65	40	-0.68578	-0.680204	0.037507	0.321951
Tmem63c	46	74	91	171	118	130	-0.684501	0.563612	0.00358308	0.0845982
Il5ra	16	11	19	40	24	28	-0.683075	-1.52021	0.0416985	0.33672
Sorcs3	43	47	36	113	67	72	-0.682921	-0.148635	0.00825976	0.142144
Scn10a	29	38	19	71	48	53	-0.682706	-0.675764	0.0179362	0.22226
Gm15127	262	283	286	740	472	443	-0.681167	2.51513	0.000378171	0.0180068
Orm2	7	7	3	7	5	4	0.391383	-3.24876	0.521208	0.987791
Panx2	40	54	61	108	90	110	-0.680863	0.132971	0.00124477	0.0418833
Ccdc64	313	391	394	1004	606	572	-0.680801	2.91055	0.000656107	0.0269261
AU022751	410	457	418	1022	771	765	-0.680708	3.13968	3.71117e-06	0.000536713
Spata22	77	55	56	180	97	100	-0.680609	0.413754	0.013739	0.190952
Htr6	28	36	33	74	58	61	-0.680369	-0.515458	0.00499316	0.1055
Gdap1	18	15	11	40	25	23	-0.6803	-1.57798	0.0572731	0.388557
Grhl3	202	331	305	643	501	514	-0.679683	2.51926	0.00012455	0.00782794
Pik3c2g	11	26	19	50	34	27	-0.678475	-1.26653	0.0441653	0.343729
Rbmxl2	973	1284	1374	2857	2254	2067	-0.678153	4.62427	8.66016e-07	0.000165281
Fam160a1	88	125	93	265	175	167	-0.67672	1.08929	0.00219069	0.0616784
Gm15097	252	247	251	711	368	415	-0.676312	2.36788	0.0019875	0.05821
BC055402	4	7	6	7	3	6	0.389403	-3.24962	0.51748	0.985906
Serpina3i	8	14	10	2	16	12	0.389322	-2.53011	0.508876	0.978177
Prtg	442	593	474	1158	907	924	-0.675746	3.36497	4.8469e-06	0.000664446
Col11a2	16	16	15	62	16	16	-0.675304	-1.49241	0.191776	0.666677
D930016D06Rik	207	237	259	709	290	397	-0.67356	2.26965	0.00849579	0.144708
Gramd2	125	167	133	343	251	247	-0.673558	1.55333	0.000311523	0.015617
Cacng5	557	97	83	740	136	655	-0.673523	2.38774	0.281021	0.778731
Nek11	21	29	32	56	56	50	-0.673207	-0.752121	0.00908757	0.150494
Epb4.1l4a	287	379	368	770	652	616	-0.671975	2.81852	5.41994e-06	0.000721131
Pcgf5	2170	2661	2501	5683	4351	4443	-0.671522	5.63595	2.01815e-09	1.38208e-06
Sox10	192	256	244	542	435	386	-0.670859	2.24373	8.40004e-05	0.00568566
Spata1	110	119	118	280	200	206	-0.67047	1.26479	0.000246131	0.0130278
Defb25	11	17	9	10	12	13	0.386628	-2.34741	0.355386	0.863128
Gm15114	134	138	142	357	226	236	-0.669952	1.51562	0.000658075	0.0269261
1700028I16Rik	46	72	36	109	93	102	-0.667816	0.119603	0.00654633	0.126228
Xrra1	57	87	70	165	134	122	-0.667796	0.577443	0.00145998	0.0465036
Piwil2	7387	9664	8161	19634	14923	15052	-0.666494	7.41352	1.24166e-08	5.55979e-06
Pla2g4b	210	239	237	723	307	325	-0.665959	2.2314	0.0141654	0.194203
Galnt6	751	888	775	2007	1462	1282	-0.665636	4.03511	2.10443e-05	0.00195998
4933437F05Rik	21	28	37	63	53	53	-0.665519	-0.692378	0.0103792	0.162764
Pramel3	450	492	490	1083	817	921	-0.665413	3.28476	6.14867e-07	0.000121626
Sycp1	1505	1576	1684	4141	2537	2707	-0.664056	5.01233	7.95767e-06	0.000964227
Rec8	569	592	490	1340	984	930	-0.663335	3.49166	3.6442e-05	0.00299829
Far2	17	12	14	45	23	17	-0.662894	-1.61857	0.0874737	0.476318
B930003M22Rik	21	35	44	74	55	67	-0.66286	-0.488468	0.0110108	0.168953
Trim36	201	213	218	504	377	361	-0.662837	2.11287	6.29824e-05	0.00456848
Ctnnd2	175	250	184	548	354	293	-0.662266	2.05801	0.00379511	0.0878684
Zglp1	212	246	267	602	454	364	-0.662257	2.30572	0.000479981	0.0212874
Rhox10	151	168	152	305	299	321	-0.66213	1.69394	1.18051e-05	0.0012767
2410003L11Rik	20	20	19	43	39	34	-0.661615	-1.20228	0.0191131	0.230559
BC055111	21	26	22	68	29	39	-0.660799	-0.990504	0.045527	0.348688
Polq	280	335	369	868	566	492	-0.660557	2.74061	0.000897521	0.0341469
Prss23	160	203	175	257	438	354	-0.660402	1.87968	0.00168948	0.0516923
Ccdc36	366	473	426	1112	681	687	-0.65994	3.10146	0.000412657	0.0190404
Taar5	6	7	6	5	3	10	0.38323	-3.12657	0.548608	1
Klk10	16	17	20	38	34	32	-0.659511	-1.34816	0.0286303	0.281515
Homer2	509	657	667	1364	1111	1107	-0.659356	3.63146	1.04825e-06	0.000194305
Hamp	6	7	5	2	9	6	0.382761	-3.18579	0.540236	1
Snai3	228	252	231	559	428	407	-0.659074	2.2793	5.14608e-05	0.0039447
Tbc1d2	144	203	190	449	316	284	-0.658593	1.87382	0.000901229	0.0341762
5430403N17	14	16	9	9	16	12	0.382557	-2.27942	0.379494	0.885385
Rbm46	1098	1216	1223	2647	2128	2144	-0.657199	4.57872	5.35197e-09	2.89803e-06
3110082D06Rik	8	23	36	15	19	29	0.382126	-1.59098	0.394717	0.896156
Sall3	47	92	78	142	147	133	-0.656867	0.586318	0.0028573	0.0737577
Apol9b	11	3	7	10	5	5	0.380913	-3.01237	0.590498	1
Rarb	54	56	49	124	105	82	-0.655708	0.157273	0.00372848	0.0868139
Eid3	5	8	6	8	6	4	0.379916	-3.12623	0.543064	1
2010300C02Rik	354	486	553	993	871	843	-0.655045	3.23192	1.64699e-05	0.00161128
4930524B15Rik	27	37	36	82	57	56	-0.652382	-0.491796	0.0102544	0.161655
Slc15a2	139	177	200	314	355	332	-0.651673	1.81224	6.97528e-05	0.0049516
Irx2	24	21	33	51	47	54	-0.650205	-0.832806	0.0124915	0.180094
Zbtb32	390	486	480	1070	790	773	-0.648336	3.19332	2.27684e-05	0.00211211
Tdh	63	101	144	173	227	192	-0.647725	1.0702	0.00774806	0.13672
Sfmbt2	1212	1678	1541	3357	2607	2617	-0.646203	4.89261	2.80747e-07	6.40873e-05
Fam184a	40	58	65	131	106	78	-0.645886	0.179451	0.00873511	0.14696
Ccdc150	11	14	12	32	20	20	-0.644497	-1.8286	0.076338	0.44626
Prph	14	14	17	29	38	20	-0.641852	-1.57681	0.0658803	0.417433
Ncan	56	82	61	158	115	112	-0.641236	0.460171	0.00351947	0.0840244
Gcgr	14	31	14	46	40	28	-0.64119	-1.21779	0.0634513	0.407596
Celf4	46	54	51	103	97	92	-0.64077	0.0740064	0.00181071	0.0544709
Ttn	36	62	44	124	66	85	-0.640656	-0.012988	0.0179695	0.222435
Rarg	789	942	912	2007	1601	1497	-0.640617	4.14827	1.29002e-06	0.000229288
Mos	3	5	11	6	7	5	0.375216	-3.12661	0.556212	1
Unc5d	269	247	163	602	360	363	-0.64045	2.21096	0.0080902	0.140576
Slc25a31	3527	4140	4018	8920	6648	7028	-0.640417	6.28914	3.92574e-09	2.34377e-06
Rab6b	575	717	687	1448	1233	1137	-0.640292	3.73143	1.24547e-06	0.000223073
Il6ra	319	301	271	735	490	506	-0.64021	2.59422	0.000382928	0.0180123
2810459M11Rik	49	72	81	112	141	135	-0.638057	0.475097	0.00281016	0.0730266
1700028E10Rik	44	47	62	112	92	91	-0.637433	0.088823	0.00293735	0.0749926
Unc5a	260	373	335	681	626	550	-0.634817	2.70059	5.15027e-05	0.0039447
Slc9a4	12	16	12	27	33	17	-0.634377	-1.73502	0.0768253	0.44791
Hydin	35	57	40	117	74	63	-0.633935	-0.118937	0.0240434	0.256649
Syn2	256	261	267	620	451	440	-0.633594	2.40348	0.000115072	0.00732059
1700112H15Rik	16	26	32	55	48	39	-0.633563	-0.91836	0.0246747	0.261175
Snord17	7	8	6	6	8	6	0.373745	-3.01254	0.563204	1
Hfm1	112	132	140	361	181	198	-0.633179	1.38356	0.00932537	0.152949
Hey1	400	434	421	904	773	737	-0.632779	3.076	2.31678e-06	0.000362039
Phox2a	32	44	39	105	64	52	-0.631528	-0.311413	0.0265955	0.270652
Tnfrsf13b	8	8	6	7	6	8	0.372675	-2.95927	0.573105	1
Pstpip2	76	76	75	173	130	134	-0.631198	0.641744	0.00111239	0.0393033
Arc	490	581	539	1415	863	818	-0.631033	3.4311	0.000737427	0.0296039
2410012M07Rik	256	329	311	643	538	537	-0.630628	2.58904	1.39476e-05	0.00143065
Cps1	22	23	23	53	35	43	-0.63062	-1.02958	0.0225113	0.248346
Hist1h2bm	17	20	15	33	35	32	-0.629832	-1.39047	0.0431824	0.340141
Lef1	73	150	130	224	255	192	-0.629629	1.25417	0.00640615	0.124716
Gm4541	52	42	42	95	78	89	-0.629466	-0.0748779	0.00444232	0.096984
Lin28a	2763	4078	3916	7929	6314	6307	-0.629134	6.15776	6.02382e-07	0.000120913
Slc17a8	28	13	10	36	28	35	-0.628544	-1.40739	0.0894646	0.481084
Prdm16	490	593	576	1277	952	950	-0.628319	3.47131	1.18436e-05	0.0012767
Ap3b2	36	61	51	81	95	107	-0.627961	0.0349722	0.00620823	0.122606
4933416M07Rik	32	41	50	85	82	68	-0.627072	-0.222791	0.00691131	0.129568
Tcam1	131	167	194	402	254	285	-0.626635	1.72888	0.00160507	0.0496315
Cpeb1	541	688	608	1546	984	989	-0.626304	3.61674	0.000264946	0.0137358
Zpbp2	24	30	27	54	56	45	-0.625983	-0.796293	0.0162574	0.209595
Gm44	315	340	317	724	551	589	-0.62593	2.7064	1.71512e-05	0.00165712
Yy2	396	416	552	1018	767	822	-0.62588	3.1871	4.80448e-05	0.00374139
Kcns1	346	457	464	840	795	780	-0.624825	3.08007	4.01888e-06	0.000574083
Igbp1b	86	81	77	162	141	165	-0.624715	0.740651	0.000619338	0.0257512
Slc45a1	14	23	13	39	23	34	-0.624466	-1.44547	0.0609985	0.399406
Dcpp1	11	5	9	11	5	8	0.368396	-2.80977	0.447767	0.947886
4930572J05Rik	325	408	373	818	664	630	-0.624165	2.88738	2.36466e-05	0.00216767
Lpar3	839	545	390	1714	1025	699	-0.6239	3.5855	0.0416484	0.33672
Acpp	47	52	59	105	93	104	-0.623526	0.126104	0.00205785	0.0592924
Foxd3	6	10	7	6	8	8	0.367396	-2.90783	0.584353	1
Trim54	36	49	55	86	86	95	-0.622896	-0.0450434	0.00367638	0.0859447
Pou2f2	44	60	51	123	109	63	-0.622576	0.0971903	0.0214848	0.242605
Reln	1018	1309	899	2576	1858	1732	-0.621304	4.42659	0.000177007	0.0103294
Fam50b	11	11	14	30	14	25	-0.620174	-1.8775	0.0887447	0.478743
Tcea3	301	343	406	711	616	671	-0.619954	2.80875	7.18355e-06	0.000904118
Cass4	35	39	37	75	58	79	-0.619091	-0.366014	0.00823126	0.141982
Diras1	32	65	37	102	71	82	-0.617826	-0.108574	0.0205015	0.237137
Trim46	73	66	72	154	132	116	-0.617521	0.530596	0.00203631	0.0591929
Ablim2	77	83	114	189	168	163	-0.616872	0.893727	0.00105738	0.0381114
Aifm3	741	994	965	2088	1529	1507	-0.616772	4.16175	2.51036e-05	0.00224191
Tex14	2246	2857	2518	6342	4108	4026	-0.614504	5.657	3.86407e-05	0.00312399
Taf7l	4565	5222	5111	11842	8228	8229	-0.61407	6.62385	1.15974e-06	0.000209328
Ube1y1	5923	6894	7125	14930	11074	11827	-0.613509	7.04261	9.51778e-09	4.44564e-06
Jph3	160	281	209	526	322	384	-0.613434	2.11729	0.00430062	0.0954331
Bai1	73	85	140	254	158	151	-0.61322	1.00627	0.0182914	0.225286
4921515J06Rik	545	677	526	1241	1018	1059	-0.612394	3.53926	1.05828e-05	0.00119038
Nol3	33	31	41	73	69	57	-0.612214	-0.448334	0.0115877	0.172989
Capn11	15	15	12	5	27	8	0.36376	-2.18294	0.501259	0.976926
Cd209c	161	154	182	376	282	285	-0.611756	1.73897	0.000329443	0.0162516
Ankar	4	9	10	7	10	5	0.362964	-2.90794	0.593811	1
Klk1	5	6	11	5	12	4	0.36236	-2.95907	0.601127	1
6330503K22Rik	1216	1354	1137	3087	2011	1948	-0.611554	4.62125	0.000107905	0.00694048
Grin1	25	41	50	88	68	63	-0.611237	-0.315923	0.0183551	0.22553
Slc9a2	18	15	15	32	37	22	-0.610066	-1.5081	0.0672077	0.421104
1700019N12Rik	14	15	12	31	19	28	-0.609958	-1.7143	0.0742115	0.44024
Tfap2c	64	84	104	180	137	159	-0.609566	0.769819	0.00212299	0.0605168
Rex2	420	544	624	1101	869	1025	-0.608311	3.39244	2.54977e-05	0.00225745
Mip	14	5	12	14	5	11	0.361955	-2.55054	0.470923	0.963928
Tdrd1	3239	4072	3872	8505	6304	6312	-0.608151	6.20492	2.64287e-07	6.09274e-05
Amica1	14	8	7	12	9	7	0.36123	-2.63104	0.489336	0.976926
Osm	9	6	12	11	6	9	0.361107	-2.71847	0.461473	0.958574
1700125D06Rik	11	10	10	25	12	22	-0.60814	-2.07438	0.126147	0.562479
Wnt10b	17	13	17	31	34	24	-0.608087	-1.5374	0.0565959	0.38683
Grin2a	10	18	18	34	26	27	-0.607601	-1.5686	0.05925	0.394729
Dmxl2	1397	1730	1433	3608	2469	2552	-0.607445	4.91453	1.22732e-05	0.00129895
Dgat2	1752	2288	2044	4417	3616	3441	-0.607157	5.32721	2.14263e-07	5.19678e-05
Shisa3	25	31	26	62	51	42	-0.606798	-0.79059	0.0227246	0.24971
Irf4	16	16	15	27	30	32	-0.606685	-1.53801	0.057165	0.388181
Nat8l	416	546	477	1078	841	793	-0.605373	3.25295	6.53874e-05	0.00468455
Ano1	390	365	392	835	703	628	-0.604879	2.93172	4.69643e-05	0.00367266
Cds1	336	453	421	898	695	685	-0.604766	3.00266	7.66681e-05	0.0052659
Tnfrsf9	14	9	7	7	10	12	0.359255	-2.5898	0.496239	0.976926
2810011L19Rik	44	76	68	123	91	140	-0.602997	0.353926	0.00844324	0.144163
B930059L03Rik	32	45	47	80	80	73	-0.602181	-0.226351	0.00720865	0.132895
Cdk5r1	148	170	197	365	282	322	-0.602014	1.78073	0.00019423	0.0109768
Myh6	318	552	473	951	707	861	-0.601434	3.14623	0.000591892	0.025012
Pnpla3	39	52	42	121	61	69	-0.601286	-0.126331	0.0339213	0.307085
Tekt1	16	24	35	55	37	49	-0.601222	-0.919276	0.0356915	0.315716
Htr1d	46	58	56	90	96	115	-0.601193	0.129699	0.00404953	0.0918103
Dusp9	2012	2532	2462	4800	4031	4329	-0.600897	5.52625	2.29105e-09	1.4818e-06
Fbxo43	40	45	37	83	67	80	-0.600505	-0.245918	0.00774298	0.13672
Cct6b	34	35	30	93	47	47	-0.599617	-0.533396	0.050806	0.368951
Grin2d	115	178	155	312	253	275	-0.599257	1.57915	0.000636701	0.0263321
Cpne9	12	18	19	36	33	23	-0.599135	-1.49049	0.0674776	0.421803
Gm14625	8	7	14	7	7	14	0.356224	-2.63253	0.49118	0.976926
Hormad2	95	111	123	271	188	158	-0.598404	1.14212	0.00548689	0.111528
Gm5941	5	7	14	11	9	5	0.355921	-2.76375	0.470957	0.963928
4930415O20Rik	7	8	13	6	10	11	0.355416	-2.67463	0.471556	0.964317
Vwa2	171	197	261	459	333	387	-0.598256	2.06141	0.000707356	0.028495
Lpcat4	401	485	544	1090	823	765	-0.598093	3.23757	0.000157203	0.00933751
Ptx3	20	30	42	33	54	85	-0.597585	-0.644508	0.0891219	0.480017
4930528D03Rik	10	7	14	10	7	13	0.35471	-2.55097	0.499333	0.976926
Ryr2	64	96	79	210	109	130	-0.597163	0.689998	0.0181049	0.223518
Rbm11	83	112	109	219	184	166	-0.596827	1.02865	0.00139409	0.0450723
Tecta	17	17	18	42	22	34	-0.596697	-1.40929	0.0607251	0.398962
Nefh	515	452	493	1214	720	819	-0.596529	3.27434	0.000916519	0.0345871
4930579G18Rik	44	56	53	128	81	78	-0.595908	0.0641615	0.0147161	0.197493
AI854703	79	90	110	183	171	168	-0.595857	0.906955	0.000822709	0.0319799
Stxbp5	952	1138	1006	2386	1754	1663	-0.595137	4.34958	2.51221e-05	0.00224191
9030418K01Rik	311	428	371	792	626	659	-0.594929	2.87367	6.76969e-05	0.00483514
Bdkrb2	16	30	25	45	39	49	-0.594781	-0.996054	0.0307237	0.291193
4930529M08Rik	18	35	18	51	35	47	-0.591682	-0.995955	0.0472347	0.354549
Gpc2	373	450	459	1030	650	717	-0.591489	3.0785	0.000488411	0.0214569
Elavl2	957	1122	1107	2464	1750	1738	-0.590979	4.38704	1.97107e-05	0.00185807
Rhov	130	154	153	321	260	234	-0.589946	1.54088	0.000653255	0.0268735
Atp6v1c2	44	46	60	122	81	77	-0.589693	0.0322288	0.0141922	0.194203
Erg	471	543	580	1220	910	841	-0.589405	3.3899	0.000121115	0.00766313
Pnldc1	781	937	887	1988	1409	1466	-0.589372	4.0966	2.57323e-05	0.00226951
Hist1h2bj	32	42	26	63	58	66	-0.589163	-0.527722	0.0184585	0.226276
Nod2	20	32	16	43	43	41	-0.588774	-1.05562	0.0409363	0.334298
Aim1	356	380	270	752	566	567	-0.588694	2.73702	0.000960982	0.0358075
H2-Eb2	12	14	8	5	13	15	0.350515	-2.43585	0.480873	0.970799
Sorcs1	26	23	16	57	34	31	-0.588532	-1.11216	0.0705285	0.429761
Rnf39	44	42	43	90	76	75	-0.588513	-0.175783	0.00793489	0.139123
Lat	107	108	156	244	208	239	-0.588314	1.30566	0.00105624	0.0381114
Itih4	18	33	12	62	29	27	-0.587896	-1.15726	0.14931	0.598604
Ckmt1	17	22	26	31	63	26	-0.587634	-1.12476	0.111586	0.531106
Slc24a4	42	34	39	87	63	65	-0.587265	-0.334702	0.014201	0.194203
Kbtbd5	10	13	14	17	26	26	-0.586837	-1.86377	0.116256	0.540447
Car15	34	49	27	89	64	52	-0.585005	-0.398943	0.0401264	0.331879
2610037D02Rik	19	20	26	47	37	37	-0.584293	-1.1202	0.0407861	0.334298
Butr1	324	199	91	577	336	250	-0.583036	2.04634	0.130835	0.568735
Ablim3	52	61	79	133	113	110	-0.582876	0.371981	0.00433291	0.0955373
Tekt2	138	166	146	335	241	261	-0.582752	1.57951	0.000769341	0.0305688
Adap1	247	355	352	634	594	535	-0.582172	2.64638	0.000201351	0.0112234
D10Bwg1379e	156	203	171	395	297	292	-0.582105	1.81106	0.000879249	0.0335614
Ccdc92	663	887	836	1779	1370	1269	-0.581639	3.96328	6.53416e-05	0.00468455
Zfp600	233	314	357	591	461	622	-0.580937	2.56814	0.000441107	0.0200689
Adssl1	42	53	57	131	77	74	-0.58083	0.0448651	0.0247315	0.261511
Cpne5	774	1096	1056	2156	1655	1599	-0.580811	4.25455	6.03755e-05	0.00440849
Xkr6	30	57	47	96	69	83	-0.579296	-0.133592	0.0171023	0.215426
Gm10549	12	13	11	14	12	9	0.347656	-2.36478	0.398698	0.900416
Tdrd12	323	396	479	811	681	719	-0.577953	2.97028	9.10759e-05	0.00604163
Mdga2	32	47	28	75	70	53	-0.577628	-0.442857	0.0292618	0.285076
Camk2b	195	202	161	448	278	312	-0.577053	1.88673	0.00386667	0.0888762
Rftn1	1299	1651	1624	3209	2673	2560	-0.576905	4.89726	4.52882e-07	9.58628e-05
Megf11	53	80	70	152	113	110	-0.576654	0.446755	0.00717862	0.132762
Epha8	766	891	581	1928	1199	1031	-0.57646	3.87675	0.00740647	0.134309
Wbscr17	86	163	115	240	243	186	-0.576319	1.26856	0.00934017	0.152949
Mgat5b	38	47	47	121	72	51	-0.576134	-0.154076	0.0585889	0.392804
Zfy2	29	22	28	65	32	50	-0.575976	-0.856399	0.0568913	0.387502
Hcst	9	13	14	15	10	10	0.346252	-2.36558	0.401414	0.903396
Tdrd9	2200	2503	2063	5415	3703	3414	-0.575264	5.4657	0.000125421	0.00785026
Chrna4	337	416	544	779	843	758	-0.574642	3.08051	0.000320511	0.0159121
Zcwpw1	2001	2346	2321	5124	3560	3628	-0.573788	5.44009	7.40703e-06	0.000927233
Bcat1	52	77	46	60	132	130	-0.573421	0.238162	0.0667162	0.419616
Cilp2	354	469	455	876	714	764	-0.573092	3.0617	3.91905e-05	0.00315294
Lrp8	1340	809	680	2747	1361	1196	-0.573038	4.22562	0.0515446	0.371568
Arhgap22	318	221	172	644	424	257	-0.572861	2.23993	0.0614157	0.400674
Cyp4f39	25	52	49	81	83	67	-0.572391	-0.226194	0.0269878	0.272351
Snhg11	38	48	49	121	68	60	-0.571925	-0.125357	0.0443692	0.344594
Cdk5r2	20	32	29	50	54	45	-0.571322	-0.831262	0.0315734	0.295163
Piwil4	220	381	320	678	493	520	-0.571209	2.58809	0.00244076	0.0670965
Vamp1	66	110	71	219	127	109	-0.570939	0.720485	0.0429543	0.339773
Klhl35	83	91	98	195	134	173	-0.570715	0.857921	0.00252186	0.0681184
Slc39a5	14	11	15	29	19	26	-0.570625	-1.76988	0.0938521	0.489967
Hist1h3c	20	21	19	39	27	45	-0.570452	-1.23368	0.0523814	0.373896
Actc1	17	8	17	11	15	15	0.343602	-2.16937	0.413042	0.912694
Krt27	11	25	18	35	41	23	-0.570361	-1.3812	0.0917712	0.48641
Plk5	119	155	103	310	219	166	-0.570301	1.32188	0.018632	0.227774
Grhl1	338	397	361	840	593	586	-0.569443	2.8427	0.000472914	0.0210945
Wwc1	520	742	803	1470	1138	1175	-0.568795	3.74447	0.000183868	0.0106497
Spnb3	1331	1674	1312	3533	2428	1982	-0.568381	4.81262	0.0010463	0.0378294
Slitrk6	16	8	22	8	12	25	0.342664	-2.05364	0.476525	0.967342
Cnnm1	21	30	35	61	44	53	-0.566903	-0.751923	0.0315204	0.295163
Radil	1080	1509	1509	2966	2348	2184	-0.566661	4.73048	3.26534e-05	0.00274477
Lmtk3	72	87	87	181	127	144	-0.565912	0.712472	0.00374383	0.0870044
Vwa5b2	64	57	72	137	103	115	-0.565864	0.372785	0.00533633	0.109749
Irs4	70	96	64	165	122	136	-0.565598	0.6193	0.00729757	0.133372
Bmpr1b	70	108	76	159	143	164	-0.565218	0.756835	0.00403045	0.0915473
Tbx20	15	22	33	51	43	34	-0.564972	-1.03575	0.0671133	0.420923
St8sia6	32	39	28	63	56	63	-0.564766	-0.556502	0.0203897	0.236667
Fam129c	97	85	100	224	164	130	-0.564586	0.907382	0.0109205	0.168393
Rn4.5s	24	15	17	52	17	35	-0.564334	-1.32288	0.151759	0.602961
B4galnt3	114	132	119	276	194	200	-0.563496	1.27078	0.00249979	0.0678906
Gm13238	94	114	93	241	151	161	-0.563303	0.997977	0.00804609	0.140228
3830417A13Rik	45	45	48	104	59	91	-0.563156	-0.0970292	0.0210886	0.240229
Fgf14	8	20	10	9	15	13	0.340591	-2.29714	0.451411	0.950779
Prex2	581	669	758	1061	1197	1413	-0.563006	3.70469	4.35037e-05	0.00346897
Wnk2	80	118	85	198	152	168	-0.560944	0.907377	0.00459767	0.0992142
Nrcam	413	467	271	869	704	540	-0.560379	2.91418	0.011353	0.171652
Ddx25	1319	1575	1565	3085	2476	2584	-0.559605	4.85154	2.02548e-07	5.07111e-05
Emx2	15	14	18	10	30	46	-0.558429	-1.56735	0.244428	0.740181
Rims3	211	230	268	503	388	403	-0.558163	2.21082	0.000366012	0.0176652
AI661453	255	364	418	730	592	561	-0.557594	2.74897	0.00129104	0.0428212
Trpv4	161	168	211	385	315	284	-0.557526	1.82167	0.0012419	0.0418531
Lhx6	164	193	213	447	275	319	-0.557465	1.89849	0.00329906	0.0812002
N28178	139	145	142	326	262	189	-0.556877	1.48679	0.00747161	0.134857
1700012B07Rik	34	48	68	111	72	90	-0.55655	0.00818327	0.0269196	0.271811
Tcerg1l	13	22	25	36	43	30	-0.555567	-1.24835	0.0674368	0.421803
Plcg2	931	1322	1246	2263	1932	2157	-0.553524	4.49584	5.22119e-06	0.000706803
Podxl	1187	1626	1553	2444	2711	2757	-0.553253	4.81488	1.68214e-06	0.000283818
AF357359	34	47	65	86	77	102	-0.552688	-0.031319	0.0197838	0.234164
Fsip1	94	111	112	245	157	175	-0.551807	1.06248	0.0056043	0.113569
Fam196a	77	116	92	211	148	158	-0.549038	0.908971	0.00733607	0.133741
Nr6a1	1133	1506	1078	2838	2095	1809	-0.547975	4.58499	0.000857874	0.0329616
Lyve1	90	117	145	126	273	233	-0.547821	1.20221	0.0442271	0.344064
Dusp14	377	520	426	905	723	769	-0.547761	3.09759	0.000190575	0.0108759
Prrt4	21	38	29	44	61	54	-0.547288	-0.733151	0.0430404	0.339773
Fam132b	67	87	84	181	130	120	-0.54723	0.653642	0.00902805	0.150002
Nek3	449	553	593	1055	906	923	-0.547229	3.36407	2.91861e-05	0.00251692
Katnal2	123	154	133	269	250	223	-0.546828	1.42471	0.00116514	0.0403109
Pacsin1	216	273	304	546	449	437	-0.546136	2.36132	0.000537838	0.0231908
Oasl1	54	77	76	129	124	121	-0.546053	0.455323	0.00503384	0.105975
Fam83g	201	390	371	684	554	490	-0.546006	2.63135	0.0096956	0.155936
Hist1h1a	31	47	52	68	94	72	-0.545729	-0.197499	0.0299181	0.287619
Gm129	361	430	424	859	652	688	-0.545427	2.97458	0.000132652	0.00822616
Mypn	51	82	103	133	150	141	-0.544762	0.634296	0.0136214	0.190144
Clic6	834	1131	980	1906	1682	1730	-0.544593	4.24479	8.15875e-06	0.000969227
Kcnc1	19	12	18	29	25	35	-0.544069	-1.51853	0.091676	0.48641
St18	19	23	31	58	36	38	-0.543393	-0.988807	0.0596911	0.395517
Cnga3	15	24	18	37	37	29	-0.543318	-1.32146	0.0756472	0.444454
Srcin1	173	283	227	508	378	344	-0.542769	2.14531	0.00597454	0.119204
Grip2	81	78	108	196	149	137	-0.54267	0.813505	0.0089814	0.149401
Six2	21	26	30	49	45	45	-0.541608	-0.916934	0.0402758	0.332546
Tmem151b	126	115	154	287	237	188	-0.541097	1.36833	0.00682191	0.129196
4930555I21Rik	17	21	27	52	41	24	-0.540781	-1.14857	0.092224	0.4877
Fhdc1	82	105	79	165	155	160	-0.540304	0.808755	0.00319783	0.0793016
Aatk	125	121	109	225	220	196	-0.539957	1.2197	0.00191168	0.0567025
1700030C10Rik	102	91	93	205	131	182	-0.538411	0.913321	0.00742841	0.134518
Ttc39b	383	430	452	870	682	726	-0.538009	3.02828	7.63062e-05	0.0052659
E130309D14Rik	76	102	104	193	155	159	-0.537819	0.886469	0.00358972	0.0845982
Tmem86b	32	34	31	76	52	47	-0.537508	-0.600939	0.0427172	0.339463
Gm16973	79	92	81	224	114	117	-0.536931	0.731202	0.0393396	0.328545
Cdnf	135	181	168	331	281	257	-0.536779	1.65274	0.00153424	0.0478352
C030034I22Rik	102	118	139	244	200	201	-0.536766	1.2281	0.00206066	0.0592924
Zdhhc23	71	99	92	175	138	158	-0.536321	0.782184	0.00412154	0.0930803
Madd	665	732	730	1561	1144	1120	-0.535037	3.7738	0.000153014	0.00915878
Gucy2c	65	78	113	175	129	155	-0.534853	0.746028	0.0115884	0.172989
Wnt3	111	131	127	252	204	207	-0.534798	1.26774	0.00151326	0.0474222
Gdap1l1	20	38	21	48	43	51	-0.534401	-0.88591	0.0570404	0.387888
Slc1a2	28	36	34	60	59	57	-0.534388	-0.590833	0.0269144	0.271811
Fam5b	63	84	95	175	143	115	-0.533954	0.666832	0.0133794	0.188233
Tuba8	66	75	72	130	137	115	-0.53384	0.490848	0.00526175	0.108612
Ndst3	17	11	13	33	20	21	-0.533198	-1.75761	0.128291	0.564816
Dio3	24	39	48	69	75	54	-0.533038	-0.425119	0.0428821	0.339615
Mpped2	327	533	448	901	762	673	-0.533012	3.06858	0.00204303	0.0592706
3830431G21Rik	103	128	135	220	205	231	-0.532894	1.25339	0.00114037	0.0398086
Dnase1l3	20	14	18	29	20	45	-0.532565	-1.44453	0.127609	0.563926
1700018G05Rik	93	55	42	155	109	81	-0.532546	0.343808	0.101305	0.505536
Mir3064	24	35	16	61	39	35	-0.532162	-0.954694	0.110522	0.528566
Adam33	14	10	16	35	19	18	-0.531404	-1.79245	0.159218	0.616071
Zyg11a	302	524	478	835	705	785	-0.530811	3.06072	0.00179983	0.0542139
Entpd3	27	55	69	92	79	98	-0.530771	-0.00133907	0.0438497	0.34247
Stxbp5l	77	77	70	160	104	139	-0.530168	0.562619	0.0102427	0.161635
Ranbp3l	20	23	24	37	42	41	-0.529597	-1.11169	0.0578981	0.390868
Dock3	1460	1923	1552	3779	2557	2503	-0.529558	4.98065	0.000386215	0.0180797
Prok2	36	41	19	85	49	39	-0.529265	-0.615453	0.140734	0.584839
Clgn	272	354	292	698	516	427	-0.52865	2.56355	0.00509791	0.106721
4732415M23Rik	135	157	147	317	223	246	-0.52766	1.51095	0.00250172	0.0678906
A830052D11Rik	19	14	20	35	30	30	-0.527573	-1.42529	0.0902647	0.482864
Camkk1	243	266	277	575	396	436	-0.527505	2.34131	0.00116927	0.0403339
Oaz3	19	18	21	45	27	32	-0.527088	-1.30547	0.081942	0.460743
Gnaz	415	520	492	1066	743	740	-0.526887	3.19369	0.00101828	0.037338
Sncg	9	40	38	15	25	45	0.326189	-1.21747	0.516928	0.985519
Sohlh2	2025	2189	2358	4389	3553	3802	-0.526771	5.39177	1.59297e-07	4.16749e-05
Prox1	26	33	34	50	59	57	-0.526621	-0.66794	0.0335933	0.305302
Kit	3755	4355	3533	8507	6401	5927	-0.526592	6.21884	5.75477e-05	0.00426733
Slc25a21	156	117	61	298	171	136	-0.52606	1.13787	0.124818	0.55868
Zfp936	234	287	307	588	433	456	-0.525956	2.41217	0.000975545	0.0362274
Tex11	3209	3275	3105	6842	5216	5094	-0.524919	5.93877	4.87976e-06	0.000664446
Slc29a4	149	186	146	327	261	271	-0.524472	1.63968	0.00193635	0.0571487
Tbx4	13	20	23	37	24	39	-0.523623	-1.35694	0.0880569	0.477595
Gm872	4	4	0	8	0	0	0.324837	-3.93426	0.87319	1
Kif9	91	95	93	207	151	140	-0.523225	0.866555	0.008583	0.145555
Klrb1f	10	2	0	4	5	3	0.324666	-3.57026	0.766423	1
Pde4a	403	497	461	880	822	717	-0.522363	3.12364	0.000165863	0.00975243
Gse1	2156	2913	2854	5863	4127	4089	-0.522053	5.6546	0.000133961	0.0082517
Mchr1	21	21	27	44	39	40	-0.521971	-1.07635	0.0549335	0.381859
Usp26	2285	2860	2696	5374	4123	4449	-0.520838	5.64133	1.61616e-06	0.000276243
1700120K04Rik	14	22	19	34	26	38	-0.519971	-1.38225	0.100606	0.504478
Llgl2	737	904	835	1750	1322	1328	-0.51922	3.98154	0.000106675	0.00689571
Il18rap	9	1	7	11	1	5	0.323269	-3.21772	0.714223	1
Ryr1	162	222	213	419	297	344	-0.518707	1.94024	0.00247455	0.0675469
Tmem116	56	56	73	125	92	112	-0.518507	0.283141	0.0125134	0.180298
Zfp831	33	33	39	67	49	71	-0.518337	-0.504041	0.0364761	0.318332
Chd7	462	673	565	1264	872	879	-0.517993	3.43815	0.00212864	0.0605168
Mdn1	5807	7796	6502	15009	10497	10173	-0.517616	6.99713	0.000162502	0.00960331
Sall1	415	707	693	1146	1047	1005	-0.516668	3.52593	0.00187314	0.0559874
Pet2	250	249	256	575	366	403	-0.51665	2.27952	0.00379835	0.0878684
Xlr4a	176	212	202	440	323	283	-0.516426	1.92426	0.00516083	0.107321
Syt17	78	126	117	212	184	171	-0.515813	1.05444	0.00825439	0.142144
Anks1b	58	65	71	138	102	104	-0.515246	0.347839	0.0128147	0.183279
Oxct2b	22	22	31	40	40	53	-0.514407	-0.968229	0.0617127	0.401374
Snx22	17	29	31	61	43	32	-0.514245	-0.936031	0.0991739	0.501789
Fbxo2	74	89	87	170	129	144	-0.513926	0.70406	0.0058328	0.116977
Gm13718	793	841	759	1642	1318	1284	-0.513351	3.93275	7.70693e-05	0.00527789
Rem2	16	14	15	45	21	14	-0.512111	-1.64869	0.217943	0.704118
Avil	22	32	20	52	42	37	-0.511664	-0.987096	0.0757517	0.444711
Bend4	2620	3481	2617	6383	4671	4362	-0.511296	5.79058	0.000366251	0.0176652
Kpna7	10	13	12	25	20	17	-0.511096	-1.97761	0.156411	0.611864
4921530D09Rik	18	20	18	38	37	24	-0.510731	-1.36296	0.111756	0.531431
Slc10a4	17	13	14	6	9	29	0.319896	-2.09646	0.541772	1
D7Ertd715e	32	35	46	85	49	66	-0.510689	-0.408675	0.0511405	0.370053
Gnat2	334	396	392	733	618	630	-0.510635	2.83978	0.000146074	0.00883427
Mael	5033	6426	6227	11143	10004	10022	-0.510496	6.80689	1.86222e-07	4.71303e-05
1700016K19Rik	111	126	106	212	182	213	-0.510108	1.15135	0.00257137	0.0689051
Zbtb16	2601	3630	3369	6470	5221	5214	-0.509875	5.92426	1.17875e-05	0.0012767
Parp6	591	722	685	1657	910	967	-0.509838	3.66743	0.00806975	0.140431
5730419I09Rik	1091	1242	1262	2434	1925	1988	-0.509719	4.51264	8.08808e-06	0.000965759
Rasa2	2254	2597	2392	5008	3895	3892	-0.509458	5.52268	4.19455e-06	0.000592648
Boll	276	374	322	644	553	515	-0.508853	2.6323	0.000877925	0.0335614
Ythdc2	880	1068	905	1997	1538	1502	-0.508675	4.18069	0.000191699	0.0109132
Itgb4	90	113	111	228	175	150	-0.507976	1.02162	0.0110994	0.169568
Gulo	86	95	72	140	147	160	-0.507865	0.720479	0.00756989	0.135665
Gm1078	11	23	17	37	24	29	-0.507459	-1.49078	0.12531	0.560132
2610305D13Rik	355	431	512	807	580	901	-0.506883	3.04331	0.00263768	0.0701894
Gm13247	292	336	376	656	497	616	-0.506411	2.67702	0.000519522	0.0225682
Poln	46	45	60	100	80	86	-0.505723	-0.00863585	0.0203377	0.236281
Rasd2	1914	2181	2119	4439	3282	3224	-0.505554	5.299	2.64193e-05	0.00232131
Dmrtc2	85	110	76	220	140	118	-0.505318	0.815016	0.0457462	0.34946
Ptbp2	1251	1479	1495	3030	2136	2261	-0.503199	4.74045	7.65889e-05	0.0052659
Nr5a2	159	263	268	405	387	414	-0.50307	2.13322	0.00462241	0.0994716
Scrt2	12	11	19	25	19	30	-0.502649	-1.7472	0.141875	0.586498
Slc39a4	38	71	64	93	92	118	-0.502164	0.175142	0.0305153	0.290081
Dis3	3479	4219	4349	7738	6517	6869	-0.501968	6.24851	2.34786e-07	5.52197e-05
Kcnn1	169	184	181	405	271	263	-0.501545	1.77485	0.00800157	0.139939
Nkain1	2098	2673	2542	4784	3925	4113	-0.501502	5.52895	1.55218e-06	0.000267711
Neat1	212	289	271	646	355	354	-0.501286	2.29715	0.0255432	0.265972
Fam59b	653	932	855	1642	1326	1302	-0.501056	3.94652	0.000331433	0.0162911
Nacad	47	68	51	107	99	85	-0.500921	0.120462	0.0216504	0.243178
Dll1	56	43	38	103	68	71	-0.500769	-0.140263	0.0525719	0.374306
Zbtb42	142	204	163	342	296	253	-0.500544	1.70316	0.00626955	0.12319
Syngr3	32	39	40	55	82	57	-0.500442	-0.440853	0.0547556	0.381373
Sohlh1	2735	3367	3556	6322	5173	5408	-0.499849	5.92789	1.31083e-06	0.000231222
Sh2d2a	37	31	45	71	72	55	-0.49978	-0.414573	0.0404954	0.333296
Epcam	2320	2668	2232	4807	4114	3742	-0.499144	5.51362	1.50343e-05	0.00150888
Kcnq1	13	13	19	20	25	34	-0.49912	-1.65942	0.140304	0.583991
Naa11	138	198	198	362	270	302	-0.498884	1.76822	0.0043099	0.0954331
Plekhg4	672	927	813	1712	1318	1186	-0.498359	3.9297	0.00104587	0.0378294
Zap70	54	58	72	130	101	91	-0.498003	0.262457	0.0206823	0.238282
Lgals2	41	73	56	109	96	92	-0.497919	0.149673	0.0263303	0.269247
Rhox2c	39	39	45	79	82	54	-0.497666	-0.298779	0.0471045	0.354028
Rundc3b	1595	1977	1816	3552	2894	2972	-0.496	5.08682	3.18245e-06	0.000471975
Slamf1	6	3	4	4	0	9	0.312709	-3.4938	0.74078	1
Sox11	444	509	528	1000	772	818	-0.495984	3.22927	0.000248889	0.0130816
Setdb2	1036	1092	1092	2238	1664	1739	-0.495875	4.34804	7.64454e-05	0.0052659
Ribc2	50	44	45	97	68	79	-0.495851	-0.126452	0.0307209	0.291193
Acvr2b	527	677	660	1279	1018	951	-0.493701	3.5566	0.000573666	0.0243745
Taf9b	3088	3293	3200	6412	5083	5257	-0.493426	5.9175	1.05982e-06	0.000194305
Myh7	86	139	189	240	211	267	-0.492974	1.39689	0.0268814	0.271779
Cd3d	20	9	12	12	17	12	0.311726	-2.18396	0.476627	0.967465
1700012A16Rik	363	425	398	903	593	576	-0.492911	2.9099	0.00516232	0.107321
Mov10l1	4641	5791	5012	10342	8458	8137	-0.492799	6.60344	7.74492e-06	0.000959217
Slc35e4	126	121	146	238	239	208	-0.492696	1.33266	0.00346433	0.0833299
Tex101	1605	2107	2109	3727	3296	3099	-0.492661	5.1935	1.26668e-05	0.00133454
Trim52	170	238	218	423	316	352	-0.492331	1.99238	0.00311751	0.0782525
Igf2bp1	1875	2495	2319	4416	3525	3706	-0.491923	5.39417	1.19901e-05	0.00127914
Cadps2	408	475	360	993	617	565	-0.491833	2.97975	0.0163132	0.209738
Prkg2	21	22	23	36	47	32	-0.491813	-1.15429	0.0930104	0.489082
Als2cr11	42	67	79	137	102	87	-0.490671	0.283436	0.047338	0.355096
Mesp2	98	154	154	268	232	204	-0.490626	1.37184	0.011198	0.170442
Wasf3	682	828	743	1464	1227	1231	-0.489585	3.82905	7.52106e-05	0.0052659
Crybb3	17	20	18	40	27	29	-0.489452	-1.39878	0.127182	0.563926
C030037D09Rik	30	37	28	54	42	70	-0.489052	-0.658041	0.0652178	0.415126
Nup210	1919	2618	2522	4720	3746	3782	-0.488331	5.46848	3.77021e-05	0.00306943
Rspo1	137	183	227	281	380	282	-0.488121	1.79351	0.0160285	0.208147
Ccdc116	31	30	21	44	50	49	-0.487837	-0.858964	0.0700787	0.428609
Gje1	54	56	57	109	81	101	-0.487286	0.12274	0.0183978	0.225936
Gm973	114	158	135	284	221	200	-0.484102	1.37529	0.0102253	0.161635
Efna3	126	116	135	266	195	194	-0.483772	1.26976	0.00874793	0.14696
Gimap3	10	12	7	6	8	15	0.309406	-2.61135	0.570835	1
Prr19	572	719	712	1254	1111	1100	-0.48323	3.65407	9.76905e-05	0.0064437
Stk31	2866	3496	3284	6479	5199	5028	-0.48316	5.91848	8.73042e-06	0.00100633
Txnrd3	2905	3370	3182	6265	4954	5179	-0.482893	5.89095	2.07518e-06	0.000334011
Speer4e	11	11	8	11	8	11	0.30897	-2.57056	0.561217	1
Nlrp4e	101	120	127	224	178	201	-0.482657	1.15255	0.00443821	0.096984
Kcna1	18	37	36	51	56	50	-0.482495	-0.72767	0.0723375	0.434827
Usp9y	733	868	793	1690	1236	1223	-0.481976	3.91217	0.000611266	0.0255344
Gm5662	10	11	11	14	7	11	0.308498	-2.49298	0.49895	0.976926
Mak	74	88	85	160	129	139	-0.481948	0.668143	0.0087138	0.146917
Dclk2	416	519	398	1023	631	661	-0.481758	3.07241	0.0103869	0.162764
Mpp7	612	702	564	1183	982	1095	-0.481621	3.5656	0.000271003	0.0139295
1700065D16Rik	30	28	26	64	40	42	-0.481354	-0.83018	0.0855349	0.470776
1700073E17Rik	12	6	11	13	10	6	0.308106	-2.61083	0.569024	1
4933424G05Rik	8	5	5	5	4	9	0.308078	-3.15608	0.647253	1
Wee2	16	11	18	28	28	22	-0.480579	-1.66892	0.17444	0.640741
Hist1h3a	15	28	34	42	37	54	-0.480541	-0.956036	0.0939034	0.490015
Larp1b	769	780	741	1681	1148	1146	-0.480523	3.85053	0.0016501	0.0506871
Chkb	12	8	13	13	11	9	0.307508	-2.4548	0.444287	0.944703
Pmch	5	4	4	7	0	6	0.307497	-3.49389	0.858528	1
Sema4f	346	396	373	776	601	551	-0.479405	2.81379	0.00204951	0.0592924
Rtn1	130	166	180	264	284	272	-0.47912	1.5937	0.00319194	0.0793016
Fnip2	1425	2007	1736	3479	2717	2720	-0.479072	5.01483	0.00013929	0.00851244
Gm13051	471	574	658	1034	862	1043	-0.479049	3.41701	0.000381074	0.0180123
Tmem169	78	97	100	200	141	134	-0.47897	0.816614	0.0191208	0.230559
Ptgfr	17	10	12	8	20	11	0.306981	-2.24668	0.476207	0.967295
Tnf	6	4	7	9	2	6	0.306898	-3.21804	0.640475	1
Sorl1	820	860	701	1647	1323	1156	-0.478961	3.90716	0.00162662	0.0502311
Gm14634	18	8	23	15	19	15	0.306836	-1.95788	0.479424	0.969797
Clvs1	17	15	11	13	21	9	0.30673	-2.12374	0.490254	0.976926
Hnrnpa1	417	604	601	907	825	1063	-0.478313	3.34513	0.0013443	0.0442725
4930539M17Rik	5	7	5	6	2	9	0.306589	-3.21816	0.63889	1
1700030J22Rik	272	377	339	640	504	560	-0.477443	2.63624	0.00153601	0.0478352
Tmem200c	9	4	5	3	8	7	0.306524	-3.15538	0.653698	1
Rel	300	328	268	633	490	427	-0.477381	2.50226	0.0065425	0.126228
Artn	21	32	27	53	45	40	-0.476687	-0.903419	0.0776979	0.449003
Hbq1a	7	7	4	3	6	9	0.306199	-3.15592	0.64926	1
Nrp	9	8	9	11	9	6	0.306189	-2.74052	0.529488	0.993265
D630029K05Rik	7	6	11	8	6	10	0.305894	-2.8344	0.512454	0.982136
Gpr21	18	29	16	37	30	42	-0.476463	-1.22461	0.12754	0.563926
Dnahc8	191	240	226	500	334	299	-0.476406	2.05343	0.0160818	0.208365
Zfp819	91	151	144	248	207	208	-0.475774	1.29127	0.0129762	0.184785
Ccdc33	9	8	5	6	10	6	0.305752	-2.9328	0.590366	1
Phactr1	855	946	614	1717	1221	1250	-0.475586	3.92764	0.00748991	0.134857
Nup62cl	1055	1016	927	1948	1594	1645	-0.475064	4.23672	0.000164591	0.00970214
Pou3f3	7	13	9	11	9	9	0.305432	-2.61163	0.555677	1
A230028O05Rik	9	11	11	7	12	12	0.305393	-2.53097	0.569904	1
Rsph4a	16	13	15	25	28	23	-0.47505	-1.70102	0.138102	0.579485
Bsnd	7	8	11	8	8	10	0.305239	-2.74108	0.527593	0.991858
Ddx39	3346	4127	4310	6864	6412	6980	-0.474443	6.19986	4.31531e-07	9.21813e-05
Zfat	726	903	906	1603	1334	1423	-0.473789	3.98716	7.10202e-05	0.00502624
Rhox2d	33	42	28	74	47	57	-0.473627	-0.555734	0.071149	0.431078
Smad9	82	91	72	128	151	143	-0.473378	0.653924	0.0144798	0.196358
Dusp26	48	63	50	96	96	85	-0.473245	0.0619403	0.0253739	0.265252
Tdrd5	1267	1742	1644	2810	2633	2538	-0.473159	4.85946	2.48692e-05	0.00224191
Hbq1b	8	3	9	5	8	7	0.304838	-3.04025	0.669125	1
Kcna3	44	44	29	87	70	45	-0.472858	-0.378095	0.108775	0.523906
Trfr2	91	84	71	182	133	110	-0.472758	0.662102	0.0408201	0.334298
Snca	116	113	66	172	179	159	-0.472396	0.921303	0.0391612	0.327878
Cd209a	6	1	1	1	3	4	0.304606	-3.93367	0.820496	1
4931408D14Rik	6	20	12	14	9	15	0.304507	-2.282	0.5195	0.986967
Snord35b	7	6	7	7	8	5	0.304383	-3.04028	0.660508	1
2900052N01Rik	5	3	3	5	1	5	0.30431	-3.65413	0.841625	1
Lrrc30	6	3	10	9	5	5	0.304308	-3.0975	0.663065	1
Gm10565	9	7	14	7	12	11	0.304294	-2.57058	0.571028	1
Gtf2a1l	7	5	9	7	8	6	0.304292	-2.98595	0.670259	1
Mospd4	6	8	9	7	8	8	0.304283	-2.88307	0.683666	1
Pkp3	25	31	27	66	42	35	-0.472367	-0.854207	0.110177	0.527961
1810033B17Rik	6	5	1	2	5	5	0.304232	-3.57093	0.851791	1
Prss8	53	87	83	131	132	119	-0.472206	0.514026	0.0221844	0.246795
1700061J05Rik	5	10	7	9	7	6	0.303958	-2.93384	0.679512	1
Pramel1	1240	1743	1535	3071	2283	2406	-0.472024	4.81692	0.00028609	0.0145679
5730435O14Rik	6	2	9	8	5	4	0.303834	-3.2177	0.645311	1
4931440J10Rik	5	2	5	4	2	6	0.303816	-3.57165	0.848934	1
LOC100038947	4	4	3	3	1	7	0.303792	-3.65432	0.842745	1
Tigit	8	5	8	7	10	4	0.303771	-2.98547	0.675924	1
Sertad4	2107	2511	2356	4559	3561	3879	-0.471753	5.44496	6.85864e-06	0.000882077
Zdhhc25	5	8	9	8	7	7	0.303765	-2.93393	0.677039	1
Tgm5	5	8	8	4	7	10	0.30369	-2.98639	0.673583	1
Pax3	10	15	13	9	17	12	0.303682	-2.28047	0.488209	0.976478
Rab11fip4	3049	3763	2891	6664	5023	5025	-0.47149	5.92306	0.000221421	0.0120457
Igfbp2	2066	1987	2324	4154	3584	3223	-0.47135	5.31732	3.22804e-05	0.00272325
1600016N20Rik	79	105	96	199	144	138	-0.470931	0.83755	0.0198959	0.23435
BC016423	4150	4876	4689	9329	7007	7241	-0.470779	6.41917	1.65647e-05	0.00161378
Fbxo40	62	90	92	114	140	164	-0.470641	0.64068	0.0250573	0.263164
Snora30	4	3	0	4	0	3	0.303099	-4.04121	0.805286	1
Acbd7	11	16	23	42	18	26	-0.470156	-1.53892	0.220833	0.707954
4632428N05Rik	344	331	311	675	535	488	-0.469856	2.63576	0.00352207	0.0840244
2310030A07Rik	5	4	0	5	4	0	0.302976	-3.83406	0.836467	1
Ccno	138	172	127	327	221	204	-0.46976	1.47146	0.0267294	0.271184
Serpinb6d	6	5	8	8	8	3	0.302713	-3.09699	0.656739	1
Gm5544	5	2	4	2	3	6	0.302612	-3.65392	0.841875	1
Cyp4f40	3	9	3	4	4	7	0.30258	-3.34928	0.62036	1
Fbxl2	62	83	85	152	107	136	-0.469506	0.558432	0.0187156	0.228247
Olfr1349	5	4	7	6	6	4	0.302495	-3.28174	0.620636	1
Tmed6	5	0	0	1	2	2	0.302464	-4.28174	0.777569	1
Triml2	67	80	122	152	142	166	-0.468772	0.775693	0.0259173	0.267609
Rpl3l	50	51	34	102	64	67	-0.468751	-0.18116	0.0819818	0.460811
Fcrl1	3	7	3	5	3	5	0.302105	-3.49373	0.854729	1
Siah1b	1717	1998	1861	3447	3012	3109	-0.46853	5.12146	2.05418e-06	0.000334011
Gm13278	3	7	7	5	5	7	0.302057	-3.2181	0.633397	1
Gm11961	4	6	12	5	6	11	0.302028	-2.93439	0.693575	1
2810008D09Rik	54	90	93	176	118	111	-0.46806	0.596194	0.0524403	0.373972
Spem1	5	2	3	2	3	5	0.301769	-3.74131	0.83308	1
E030010A14Rik	5	5	5	5	7	3	0.301742	-3.34861	0.609129	1
2010107G12Rik	14	18	21	35	24	32	-0.466875	-1.46235	0.130898	0.568735
Ttc9b	4	2	5	5	2	4	0.301657	-3.65421	0.840647	1
Klhl15	954	1076	841	1834	1608	1486	-0.466631	4.16802	0.000590714	0.0250076
Abca16	22	42	23	69	45	35	-0.466339	-0.795121	0.160426	0.618537
Xlr4b	191	218	215	435	323	311	-0.465768	1.97485	0.00561577	0.113702
Plekha6	586	557	484	1212	825	758	-0.463129	3.3521	0.0102287	0.161635
Actn3	203	229	249	474	325	366	-0.463119	2.09714	0.00545496	0.111415
Gm6034	4	4	4	4	4	4	0.30129	-3.57146	0.846267	1
B230319C09Rik	7	4	16	7	10	10	0.301215	-2.69665	0.574486	1
Nyx	33	50	42	80	54	80	-0.463071	-0.297336	0.0560454	0.385321
Gpr15	4	2	3	3	1	5	0.301208	-3.83482	0.82364	1
Efhc2	316	363	392	682	524	625	-0.462804	2.74442	0.0010275	0.0375578
Stk32b	16	11	12	28	18	21	-0.462769	-1.86287	0.217223	0.702768
C1ql4	3	4	1	1	1	6	0.301008	-3.93442	0.817761	1
Arhgef26	481	560	674	1092	911	920	-0.462545	3.4176	0.000844385	0.0325688
Ttc23l	5	3	2	4	4	2	0.300931	-3.74108	0.832787	1
Trap1a	563	614	654	1244	910	977	-0.462442	3.51493	0.000754709	0.0300651
Lpo	15	20	20	35	32	27	-0.4624	-1.41595	0.137918	0.57911
Asb5	39	43	51	88	76	63	-0.462299	-0.211854	0.046805	0.353502
Ldoc1	2	2	4	1	0	7	0.300305	-3.93484	0.82395	1
Fancd2	1940	2453	2296	4520	3438	3457	-0.461862	5.37772	9.2263e-05	0.00610298
Gpr52	3	5	3	7	3	1	0.300215	-3.65409	0.843422	1
1810011H11Rik	4	3	5	5	5	2	0.300212	-3.57134	0.847656	1
Cblc	15	22	21	42	33	24	-0.461654	-1.34629	0.155058	0.609139
Palm3	385	463	454	881	704	635	-0.461249	3.02383	0.00225045	0.0628292
Mef2b	486	633	657	1115	988	916	-0.460065	3.46624	0.000804011	0.0316608
Abcc4	742	978	858	1629	1460	1298	-0.459994	4.004	0.000456633	0.0205256
Mphosph8	3150	3471	3577	6727	5316	5354	-0.459916	5.98612	7.8015e-06	0.000961112
C130026L21Rik	1	8	8	7	3	7	0.299655	-3.2187	0.65323	1
Adarb1	831	943	905	1842	1286	1448	-0.459369	4.06099	0.000544458	0.0233896
Gjb2	145	254	225	325	354	379	-0.45924	1.96456	0.0134436	0.18868
Mitf	248	295	241	472	455	409	-0.458973	2.29849	0.00251835	0.0681184
Olfr54	5	1	3	0	5	4	0.299429	-3.83411	0.829289	1
Irf5	324	342	392	608	580	614	-0.458923	2.72547	0.000448913	0.0202539
Apba1	684	860	887	1539	1402	1187	-0.458889	3.9175	0.000694737	0.0281816
Gm4759	2	5	3	4	2	4	0.299304	-3.74187	0.832194	1
Vill	303	349	340	614	536	540	-0.458601	2.63353	0.00065916	0.0269261
Epb4.9	39	72	59	116	86	87	-0.458572	0.125532	0.0529777	0.375689
Sept14	364	264	82	692	337	205	-0.45843	2.17937	0.322536	0.82217
Cck	2	4	3	4	1	4	0.298865	-3.8351	0.822888	1
[truncated: 1,046,576+ more rows]
