# Supplementary material for: UXT is required for spermatogenesis in mice
Source: PLoS One. 2018 Apr 12;13(4):e0195747. doi: 10.1371/journal.pone.0195747 (PMC5896988; doi:10.1371/journal.pone.0195747)
Supplement: S3 Table — ChEA2 analysis of the top 20 up (A) and downregulated (B) genes upon Uxt knockout. Overlap indicates the number of genes in the dataset with binding sites for that transcription factor (TF) compared to the total number of binding sites found for that TF in the database. Multiple ChIP experiments have been carried out for that particular TF (“Term” column) if the term is repeated in the list. (XLSX) [file pone.0195747.s010.xlsx]

## Sheet: S3A Table
ChEA2: Top 20 upregulated genes in RNA-seq
Term	Overlap	P-value	Z-score	Genes
GATA2-20887958 (mouse)	5/1708	0.000610527	-1.47027	C230035I16RIK;H2-AA;NG23;PTGER2;D17H6S56E-3
SUZ12-18692474 (mouse)	5/1901	0.00100902	-1.63976	PITPNM3;HSD17B1;PTGER2;SNPH;CAR12
RAD21-21589869 (mouse)	5/2036	0.00134584	-1.27697	PITPNM3;C230035I16RIK;TPSB2;D17H6S56E-3;HSPB9
SUZ12-20075857 (mouse)	7/4356	0.00144889	-0.760284	PITPNM3;SNPH;PNMT;RPH3AL;CAR12;HSD17B1;PTGER2
SUZ12-18974828 (mouse)	4/1930	0.00811056	-1.50107	PITPNM3;HSD17B1;PTGER2;SNPH
ERG-21242973 (human)	2/321	0.00828563	-2.35718	PITPNM3;PTGER2
EWS-ERG-20517297 (human)	3/1038	0.00933237	-1.64039	PTPRN;SERPINA12;CC2D2A
SUZ12-18555785 (mouse)	3/1058	0.00982849	-1.86917	SNPH;PITPNM3;PTGER2
SUZ12-16625203 (mouse)	3/1270	0.0160477	-1.94268	SNPH;HSD17B1;PNMT
MTF2-20144788 (mouse)	4/2981	0.0346569	-1.00006	PITPNM3;HSD17B1;PTGER2;SNPH
LYL1-20887958 (mouse)	2/752	0.0405843	-1.84214	NG23;H2-AA
GATA1-19941827 (mouse)	3/1834	0.0415073	-1.33372	D17H6S56E-3;RPH3AL;CMA1

## Sheet: S3B Table
ChEA2: Top 20 downregulated genes in RNA-seq
Term	Overlap	P-value	Z-score	Genes
SUZ12-20075857 (mouse)	13/4356	2.54759e-10	-0.848549	ESX1;GM1564;HMX1;LRP2;SLC6A1;ADRA2C;TBX1;SPOCK1;LMO1;SCUBE2;PRSS50;DMRTB1;MAL2
MTF2-20144788 (mouse)	11/2981	1.91033e-09	-1.16999	ESX1;TBX1;SPOCK1;GM1564;HMX1;LMO1;SCUBE2;LRP2;SLC6A1;ADRA2C;MAL2
JARID2-20064375 (mouse)	8/1117	4.99589e-09	-1.74183	LRP2;TBX1;SPOCK1;GM1564;ADRA2C;RUNX3;HMX1;SCUBE2
SUZ12-18692474 (mouse)	9/1909	1.45311e-08	-1.60435	ESX1;TBX1;SPOCK1;HMX1;LMO1;SCUBE2;LRP2;SLC6A1;ADRA2C
SUZ12-18974828 (mouse)	9/1930	1.59708e-08	-1.50107	ESX1;TBX1;SPOCK1;HMX1;LMO1;SCUBE2;LRP2;ADRA2C;MAL2
EZH2-18974828 (mouse)	7/1298	4.01992e-07	-1.7509	ESX1;LRP2;TBX1;SPOCK1;ADRA2C;HMX1;SCUBE2
RNF2-18974828 (mouse)	7/1298	4.01992e-07	-1.7509	ESX1;LRP2;TBX1;SPOCK1;ADRA2C;HMX1;SCUBE2
SETDB1-19884257 (mouse)	8/2353	1.49382e-06	-1.27504	LY6K;TBX1;SPOCK1;GM1564;HMX1;LMO1;LRP2;RUNX3
JARID2-20075857 (mouse)	5/1258	0.000110633	-1.53301	ESX1;TBX1;GM1564;ADRA2C;HMX1
SOX2-21211035 (human)	7/3420	0.000220656	-1.16192	ESX1;LRP2;SLC6A1;SPOCK1;LMO1;DMRTB1;MAL2
RCOR3-21632747 (mouse)	6/2851	0.000627387	-0.941847	LY6K;SPOCK1;GM1564;LMO1;ADRA2C;RUNX3
AR-19668381 (human)	6/3519	0.00189264	-1.0245	LRP2;SLC6A1;ADRA2C;TBX1;SCUBE2;RUNX3
SMAD4-21741376 (human)	5/2738	0.00374125	-1.69125	ESX1;LMO1;SLC6A1;ADRA2C;RUNX3
REST-18959480 (mouse)	5/2868	0.00456797	-2.02597	MOBP;SPOCK1;HMX1;LMO1;ADRA2C
PHC1-16625203 (mouse)	3/922	0.00571887	-2.07534	ESX1;HMX1;LMO1
SUZ12-18555785 (mouse)	3/1058	0.00834545	-1.73217	ESX1;TBX1;ADRA2C
TP53-20018659 (mouse)	3/1123	0.00981599	-1.70305	ESX1;TBX1;HMX1
RNF2-16625203 (mouse)	3/1219	0.0122519	-1.87846	ESX1;HMX1;LMO1
REST-21632747 (mouse)	4/2339	0.0127238	-0.901732	MOBP;LMO1;DMRTB1;ADRA2C
SPI1-20517297 (human)	3/1249	0.0130789	-1.38645	LRP2;TBX1;RUNX3
SUZ12-16625203 (mouse)	3/1270	0.0136767	-1.73819	ESX1;HMX1;LMO1
TCF3-18467660 (mouse)	3/1388	0.0173283	-1.89261	ESX1;TBX1;ADRA2C
MITF-21258399 (human)	6/5578	0.018248	0.0528984	LRP2;ADRA2C;SPOCK1;LMO1;SCUBE2;RUNX3
SMAD3-21741376 (human)	3/1460	0.0198033	-1.94511	ESX1;ADRA2C;LMO1
NANOG-18555785 (mouse)	2/542	0.0199544	-2.01543	MOBP;LMO1
EGR1-20690147 (human)	6/6207	0.0296751	-0.111931	ADRA2C;SPOCK1;RUNX3;TBX1;OTUD6A;LMO1
NANOG-18692474 (mouse)	4/3052	0.0307723	-0.900956	MOBP;SCUBE2;LRP2;SLC6A1
SOX2-18358816 (mouse)	2/785	0.0394611	-1.72061	MOBP;SLC6A1
AR-20517297 (human)	3/2047	0.0470783	-0.90907	SCUBE2;PRSS50;MAL2
NANOG-16518401 (mouse)	2/542	0.0483349	-2.816	ESX1;SLC6A1;MOBP;SPOCK1
CDKN2AIP-20523734 (mouse)	1/123	0.0489404	-2.15314	SPOCK1
EP300-20729851 (mouse)	3/2903	0.0497459	-1.73506	LMO1;SLC6A1;DMRTB1
